# Supplementary material for: TAOK2 rescues autism-linked developmental deficits in a 16p11.2 microdeletion mouse model
Source: Mol Psychiatry. 2022 Sep 19;27(11):4707–21. doi: 10.1038/s41380-022-01785-3 (PMC9734055; doi:10.1038/s41380-022-01785-3)
Supplement: Supplementary file 17 — Supp. Table-1 [file 41380_2022_1785_MOESM17_ESM.xlsx]

## Sheet: Taok2
Taok2
Absolute Volume	KO		WT							Relative Volumes	KO		WT
	Mean	SD	Mean	SD	%Diff	Effect	P-value	FDR			Mean	SD	Mean	SD	%Diff	Effect	P-value	FDR
amygdala	9.79739	0.532942	9.37386	0.345705	4.51814	1.2251	0.00826864	0.027723	*	amygdala	2.19045	0.0434682	2.19346	0.0550293	-0.137345	-0.0547455	0.849685	0.872632
anterior_commissure_pars_anterior	0.885164	0.0614291	0.915385	0.042128	-3.30137	-0.717345	0.096517	0.147629		anterior_commissure_pars_anterior	0.197831	0.00785411	0.214125	0.00537764	-7.60989	-3.03008	1.56298e-08	1.1997e-08	**
anterior_commissure_pars_posterior	0.380244	0.0267835	0.396155	0.0218089	-4.01628	-0.729549	0.0570942	0.0955444	-	anterior_commissure_pars_posterior	0.0849872	0.00360389	0.0927092	0.0046636	-8.32923	-1.65579	1.0587e-06	6.15092e-07	**
basal_forebrain	5.799	0.356029	5.39757	0.203811	7.43737	1.96966	0.000243625	0.000612669	**	basal_forebrain	1.29634	0.0386056	1.26292	0.028359	2.64643	1.17854	0.00550159	0.00528432	**
bed_nucleus_of_stria_terminalis	1.33813	0.0890481	1.23309	0.0574684	8.51916	1.82794	0.000188545	0.000428365	**	bed_nucleus_of_stria_terminalis	0.299045	0.00911508	0.288467	0.00869303	3.66711	1.21688	0.0008469	0.00193967	**
cerebellar_peduncle_inferior	0.844607	0.0589045	0.782966	0.0310003	7.87276	1.9884	0.000488691	0.000680517	**	cerebellar_peduncle_inferior	0.188725	0.00642594	0.183272	0.00710012	2.97557	0.768067	0.0170835	0.0208048	*
cerebellar_peduncle_middle	1.38577	0.0890248	1.24811	0.0674643	11.0293	2.04046	7.09522e-06	2.90205e-05	**	cerebellar_peduncle_middle	0.309768	0.0104634	0.291939	0.0105358	6.10698	1.6922	7.14876e-06	1.59727e-05	**
cerebellar_peduncle_superior	1.19243	0.0833367	0.932022	0.0492914	27.9399	5.28299	1.98731e-13	8.5214e-14	**	cerebellar_peduncle_superior	0.266711	0.0153695	0.217973	0.00656032	22.3598	7.42927	3.15203e-14	9.61733e-16	**
cerebral_aqueduct	0.573207	0.0390917	0.504115	0.0425314	13.7055	1.62448	6.75586e-06	3.95884e-05	**	cerebral_aqueduct	0.128363	0.00951333	0.117877	0.00820028	8.89539	1.27869	0.000990033	0.00169481	**
cerebral_peduncle	2.18052	0.136932	2.04912	0.0893493	6.41227	1.47058	0.00179297	0.00498261	**	cerebral_peduncle	0.487401	0.0138593	0.479405	0.0129076	1.66786	0.619466	0.0765686	0.0946376	-
colliculus_inferior	6.29784	0.326475	5.44151	0.230697	15.737	3.71193	6.95917e-11	2.94759e-10	**	colliculus_inferior	1.4088	0.050444	1.27301	0.0308083	10.6674	4.40779	1.47717e-11	7.91609e-12	**
colliculus_superior	9.9479	0.55446	8.55237	0.349368	16.3175	3.99445	1.01033e-10	1.41147e-10	**	colliculus_superior	2.22513	0.0886788	2.00065	0.0348967	11.2206	6.43282	1.41545e-11	9.15253e-12	**
corpus_callosum	10.9805	0.623438	11.0669	0.471901	-0.780511	-0.183043	0.6425	0.748921		corpus_callosum	2.45504	0.0648076	2.58903	0.0613212	-5.17561	-2.18519	1.36504e-07	3.31019e-07	**
corticospinal_tract_pyramids	1.58637	0.16118	1.42847	0.133571	11.0538	1.18215	0.0026647	0.00299629	**	corticospinal_tract_pyramids	0.354471	0.028397	0.334204	0.0285183	6.06405	0.710642	0.035024	0.0338335	*
cuneate_nucleus	0.291334	0.0292366	0.269394	0.0237454	8.14425	0.923974	0.0176946	0.0334217	*	cuneate_nucleus	0.0650554	0.00464947	0.0630292	0.0051752	3.2147	0.391522	0.209144	0.25761
facial_nerve_cranial_nerve_7	0.279114	0.0230829	0.235305	0.0125403	18.618	3.49345	3.87456e-08	1.51568e-08	**	facial_nerve_cranial_nerve_7	0.0623725	0.00365606	0.0550849	0.00303488	13.2298	2.4013	1.13637e-07	2.858e-08	**
fasciculus_retroflexus	0.268819	0.012986	0.237475	0.00880777	13.1988	3.55865	4.37342e-10	2.22762e-09	**	fasciculus_retroflexus	0.0601294	0.00166509	0.055563	0.00112832	8.21841	4.04708	1.65779e-11	1.57661e-11	**
fimbria	3.08367	0.179297	2.92748	0.179125	5.33561	0.872011	0.011005	0.0271728	*	fimbria	0.689599	0.023972	0.684736	0.0313382	0.710207	0.15518	0.586164	0.616452
fornix	0.696545	0.0401691	0.62241	0.0299671	11.9109	2.47388	2.796e-07	8.96471e-07	**	fornix	0.155775	0.00560258	0.145606	0.00460776	6.98354	2.20681	6.6554e-07	2.61958e-07	**
fourth_ventricle	1.03099	0.0951663	0.881443	0.0577647	16.9657	2.58883	2.21175e-06	6.31158e-06	**	fourth_ventricle	0.230524	0.0182908	0.206266	0.0125692	11.7607	1.92998	4.89037e-05	7.88331e-05	**
fundus_of_striatum	0.169995	0.0124424	0.169407	0.010462	0.347504	0.05627	0.877802	0.91556		fundus_of_striatum	0.0379969	0.00181815	0.0396513	0.0024091	-4.17234	-0.686723	0.0193442	0.0185156	*
globus_pallidus	3.27149	0.227712	3.1407	0.104249	4.16434	1.25459	0.0389944	0.0717547	-	globus_pallidus	0.731054	0.0258337	0.73493	0.0146319	-0.527387	-0.264896	0.591478	0.620997
habenular_commissure	0.0368231	0.00332808	0.0385479	0.00327306	-4.47455	-0.526982	0.117503	0.24451		habenular_commissure	0.0082356	0.000651754	0.00902183	0.000746763	-8.71472	-1.05285	0.00126318	0.00344545	**
hypothalamus	11.8899	0.640733	10.4288	0.426547	14.0103	3.42545	1.54965e-09	6.18467e-09	**	hypothalamus	2.65916	0.085099	2.43976	0.0491332	8.99285	4.46549	3.46408e-11	9.15253e-12	**
inferior_olivary_complex	0.319299	0.0397993	0.295468	0.032682	8.06558	0.729185	0.055849	0.0717547	-	inferior_olivary_complex	0.0712889	0.00707359	0.0691246	0.00706911	3.13105	0.306166	0.353251	0.377427
internal_capsule	3.01353	0.206191	2.95984	0.126622	1.81395	0.424017	0.360879	0.473818		internal_capsule	0.673464	0.0225731	0.692422	0.0157898	-2.7379	-1.20064	0.00629225	0.00650242	**
interpedunclar_nucleus	0.271584	0.0149316	0.261914	0.0185647	3.69225	0.520909	0.0799829	0.159334		interpedunclar_nucleus	0.060796	0.00346339	0.0612426	0.00319727	-0.72922	-0.13968	0.685244	0.720868
lateral_olfactory_tract	1.33132	0.0887761	1.35946	0.0623234	-2.07002	-0.451533	0.281681	0.385046		lateral_olfactory_tract	0.297555	0.0102401	0.318096	0.0115144	-6.45753	-1.78395	9.83729e-07	2.61958e-07	**
lateral_septum	3.11952	0.204132	2.89273	0.113516	7.84015	1.9979	0.000273163	0.000680517	**	lateral_septum	0.69746	0.0284606	0.676842	0.0173267	3.04618	1.18994	0.0140391	0.0221544	*
lateral_ventricle	2.85019	0.236933	2.78975	0.156439	2.16641	0.386333	0.378063	0.482393		lateral_ventricle	0.637023	0.0359405	0.652665	0.0288897	-2.39672	-0.541458	0.156991	0.190311
mammillary_bodies	0.548743	0.0290408	0.521271	0.0319013	5.27034	0.861179	0.00825474	0.0258325	*	mammillary_bodies	0.122779	0.00527761	0.121929	0.0055072	0.696894	0.154292	0.629909	0.655006
mammilothalamic_tract	0.265005	0.0144952	0.233856	0.0125497	13.3197	2.48206	3.16585e-08	5.05873e-08	**	mammilothalamic_tract	0.05927	0.00206056	0.0547076	0.00215485	8.3396	2.11727	7.69049e-08	1.80788e-08	**
medial_lemniscus_medial_longitudinal_fasciculus	2.58583	0.174068	2.33059	0.149818	10.9518	1.70368	2.94109e-05	2.90205e-05	**	medial_lemniscus_medial_longitudinal_fasciculus	0.578095	0.0249006	0.545211	0.0280721	6.03145	1.17142	0.000451355	0.000348481	**
medial_septum	1.4587	0.0963948	1.26094	0.0571608	15.6833	3.45966	1.00372e-08	9.44347e-09	**	medial_septum	0.326124	0.013608	0.295062	0.0106072	10.5273	2.9284	3.97253e-09	5.51141e-10	**
medulla	28.368	1.75893	25.5813	1.30562	10.8931	2.13432	4.32721e-06	4.51975e-06	**	medulla	6.34091	0.185852	5.98617	0.255816	5.92605	1.38672	1.31481e-05	4.60494e-06	**
midbrain	15.0597	0.792117	13.3338	0.597497	12.9434	2.88847	9.23565e-09	1.51568e-08	**	midbrain	3.36814	0.103564	3.11904	0.0725157	7.98622	3.43503	5.76664e-10	1.33228e-10	**
nucleus_accumbens	4.00474	0.215927	3.98154	0.147693	0.582671	0.157077	0.711518	0.797032		nucleus_accumbens	0.895489	0.0229472	0.931826	0.0294908	-3.8995	-1.23214	0.000110434	0.000202058	**
olfactory_peduncle	2.17317	0.128405	2.18079	0.0533167	-0.349423	-0.142923	0.824275	0.869422		olfactory_peduncle	0.485856	0.0149285	0.51046	0.0116184	-4.82005	-2.11772	2.77541e-06	1.52334e-06	**
olfactory_tubercle	3.2984	0.215437	3.39173	0.187418	-2.75167	-0.497976	0.169363	0.280174		olfactory_tubercle	0.737537	0.0316981	0.794052	0.0469367	-7.11723	-1.20406	6.60049e-05	5.62803e-05	**
optic_tract	1.62859	0.113482	1.50523	0.0795452	8.19558	1.55085	0.000607652	0.00137524	**	optic_tract	0.36406	0.0155979	0.352098	0.0126586	3.3974	0.944986	0.0154936	0.0149614	*
periaqueductal_grey	4.53774	0.265638	3.82192	0.176218	18.7293	4.06213	2.31195e-11	2.77177e-11	**	periaqueductal_grey	1.01504	0.0452862	0.893997	0.0222184	13.5394	5.44781	6.57358e-12	3.76983e-12	**
pons	20.0651	1.34237	16.3352	0.592536	22.8341	6.29496	1.55848e-12	4.4299e-13	**	pons	4.48585	0.193514	3.82271	0.105161	17.3474	6.30597	8.39818e-15	2.4344e-16	**
pontine_nucleus	0.932235	0.0684271	0.866628	0.0527986	7.57033	1.24258	0.00266134	0.00711408	**	pontine_nucleus	0.208453	0.011376	0.202689	0.00884887	2.84414	0.651466	0.0978046	0.123872
posterior_commissure	0.164093	0.0108123	0.136903	0.00685612	19.8608	3.96581	1.06935e-10	1.41147e-10	**	posterior_commissure	0.0367022	0.00190676	0.0320216	0.000936192	14.6171	4.99963	6.25662e-11	1.94383e-11	**
pre_para_subiculum	2.68807	0.125334	2.60319	0.103358	3.26033	0.821156	0.0319154	0.0889244	-	pre_para_subiculum	0.601387	0.0191071	0.609062	0.0140399	-1.26017	-0.546671	0.179539	0.254412
stria_medullaris	0.725827	0.0414722	0.646202	0.0324483	12.322	2.45391	1.67633e-07	4.55796e-07	**	stria_medullaris	0.162356	0.00670843	0.151157	0.00481482	7.40935	2.32609	1.49706e-06	5.35258e-07	**
stria_terminalis	0.855344	0.0601516	0.834641	0.0485736	2.48046	0.426217	0.261304	0.351996		stria_terminalis	0.191207	0.00817647	0.195217	0.00796079	-2.05402	-0.503692	0.136367	0.13752
striatum	19.2304	0.802876	18.9037	0.74741	1.72821	0.437103	0.206722	0.293671		striatum	4.30224	0.0971589	4.42265	0.0924741	-2.72268	-1.30214	0.000412224	0.000863737	**
subependymale_zone_rhinocele	0.0508994	0.0035182	0.0489639	0.00195812	3.95292	0.988453	0.0538646	0.0889244	-	subependymale_zone_rhinocele	0.0113752	0.00041437	0.0114564	0.000293605	-0.708448	-0.276434	0.50483	0.528665
superior_olivary_complex	0.805978	0.0730599	0.741008	0.0332236	8.76781	1.95554	0.00205115	0.00288727	**	superior_olivary_complex	0.180089	0.0118791	0.173474	0.00821473	3.81348	0.805309	0.0617476	0.0595669	-
thalamus	17.1029	0.833049	16.1103	0.882457	6.1615	1.12486	0.00100228	0.00291426	**	thalamus	3.82567	0.112545	3.76769	0.123056	1.53892	0.471181	0.13618	0.162252
third_ventricle	1.15065	0.079986	1.02397	0.059351	12.3716	2.13445	4.34164e-06	2.43348e-05	**	third_ventricle	0.257314	0.0131782	0.239515	0.0102337	7.43123	1.73925	5.97586e-05	8.14501e-05	**
ventral_tegmental_decussation	0.148607	0.00817657	0.13302	0.00605996	11.7177	2.57212	1.42223e-07	3.22872e-07	**	ventral_tegmental_decussation	0.0332419	0.00128388	0.0311219	0.000988418	6.81214	2.14491	2.54366e-06	4.33071e-06	**
lobules_1_2_lingula_and_central_lobule_ventral	1.86203	0.13117	1.76399	0.0989233	5.55778	0.991058	0.015892	0.053713	-	lobules_1_2_lingula_and_central_lobule_ventral	0.41652	0.0243774	0.412635	0.0172998	0.941527	0.224573	0.587143	0.655006
lobule_3_central_lobule_dorsal	2.11352	0.118509	1.91023	0.0917948	10.6422	2.21461	1.34073e-06	6.26887e-06	**	lobule_3_central_lobule_dorsal	0.472777	0.0198363	0.446918	0.0156434	5.78591	1.65298	0.000102263	0.000194806	**
lobules_4_5_culmen_ventral_and_dorsal	4.87611	0.186608	4.60705	0.171493	5.84025	1.56895	5.19014e-05	0.000374736	**	lobules_4_5_culmen_ventral_and_dorsal	1.09121	0.0327458	1.07839	0.0399353	1.18815	0.320842	0.279154	0.326073
lobule_6_declive	2.75062	0.108227	2.56346	0.119021	7.30109	1.5725	1.03501e-05	0.000269739	**	lobule_6_declive	0.615643	0.0218705	0.59993	0.0254254	2.61922	0.618024	0.0460036	0.0665626	-
lobule_7_tuber_or_folium	1.06559	0.100334	1.04005	0.0535572	2.45567	0.476878	0.359468	0.473818		lobule_7_tuber_or_folium	0.238406	0.0209061	0.243401	0.0114383	-2.05209	-0.436673	0.39134	0.424593
lobule_8_pyramis	1.6943	0.116493	1.63909	0.041975	3.36804	1.31519	0.0785144	0.171067		lobule_8_pyramis	0.378848	0.0185781	0.383827	0.0147913	-1.29719	-0.336614	0.3781	0.445069
lobule_9_uvula	3.14298	0.192774	3.15655	0.154631	-0.429857	-0.0877486	0.816454	0.869422		lobule_9_uvula	0.70289	0.0304476	0.738722	0.0320952	-4.85049	-1.11642	0.00111184	0.0035034	**
lobule_10_nodulus	1.51182	0.106446	1.36916	0.0945615	10.4198	1.50869	0.000117665	0.000579021	**	lobule_10_nodulus	0.33804	0.0183122	0.320458	0.0213083	5.48656	0.82513	0.00898157	0.0185156	*
anterior_lobule_lobules_4_5	1.95604	0.0921112	1.77888	0.0888241	9.95932	1.99455	6.39742e-07	3.8144e-05	**	anterior_lobule_lobules_4_5	0.437626	0.0143842	0.416133	0.0138625	5.16513	1.5505	4.03908e-05	0.00143198	**
simple_lobule_lobule_6	4.78395	0.221672	4.7302	0.182925	1.13643	0.293866	0.429778	0.570145		simple_lobule_lobule_6	1.07043	0.0383254	1.10691	0.0324325	-3.29514	-1.12462	0.00361415	0.00520131	**
crus_1_ansiform_lobule_lobule_6	4.3933	0.288081	4.40305	0.147031	-0.221388	-0.0662978	0.901817	0.923037		crus_1_ansiform_lobule_lobule_6	0.982117	0.0384015	1.0306	0.0320477	-4.70415	-1.51277	0.000192005	0.000224922	**
crus_2_ansiform_lobule_lobule_7	3.68052	0.277614	3.69434	0.137212	-0.373889	-0.100667	0.855398	0.898422		crus_2_ansiform_lobule_lobule_7	0.822446	0.0373202	0.864849	0.0344928	-4.90294	-1.22933	0.000933056	0.00243782	**
paramedian_lobule_lobule_7	3.98153	0.316447	3.93223	0.179329	1.25386	0.274939	0.577386	0.686787		paramedian_lobule_lobule_7	0.889765	0.0466904	0.920484	0.0421997	-3.33723	-0.727936	0.0425621	0.0718959	-
copula_pyramis_lobule_8	2.48749	0.173673	2.44402	0.105023	1.77845	0.413868	0.378166	0.506393		copula_pyramis_lobule_8	0.556153	0.0274397	0.572181	0.0261166	-2.80115	-0.613696	0.0753943	0.120875
flocculus_FL	0.98371	0.0493623	0.971181	0.0469296	1.29005	0.266968	0.431507	0.598526		flocculus_FL	0.220064	0.00772716	0.227273	0.00958302	-3.17227	-0.752345	0.0134203	0.0236491	*
paraflocculus_PFL	3.5891	0.363731	3.69378	0.279921	-2.83396	-0.373963	0.339511	0.4211		paraflocculus_PFL	0.801585	0.0615698	0.864693	0.0661191	-7.2984	-0.954472	0.00415776	0.00487449	**
trunk_of_arbor_vita	4.16824	0.236052	3.80587	0.143445	9.52126	2.52617	3.32107e-06	7.88659e-06	**	trunk_of_arbor_vita	0.931904	0.0228625	0.890521	0.0208485	4.64698	1.9849	1.32631e-06	1.52334e-06	**
lobule_1_2_white_matter	0.0627969	0.00518964	0.0622524	0.00370993	0.874747	0.146782	0.720916	0.823027		lobule_1_2_white_matter	0.0140426	0.000957814	0.0145641	0.000714211	-3.58067	-0.730165	0.0727676	0.108316
lobule_3_white_matter	0.174917	0.0105791	0.163648	0.00971006	6.88622	1.16056	0.00171184	0.00497557	**	lobule_3_white_matter	0.0391268	0.00182901	0.0382966	0.00209095	2.16778	0.397038	0.196644	0.226587
trunk_of_lobules_1_3_white_matter	0.138562	0.00772994	0.134187	0.0072992	3.25982	0.599282	0.0836624	0.14347		trunk_of_lobules_1_3_white_matter	0.0309956	0.00127252	0.0314003	0.00148783	-1.28883	-0.272006	0.367955	0.393525
lobules_4_5_white_matter	0.569187	0.0282746	0.502154	0.0259181	13.349	2.58632	5.63491e-09	4.16653e-08	**	lobules_4_5_white_matter	0.127357	0.00506237	0.117525	0.00568013	8.3657	1.73091	1.72839e-06	4.1039e-06	**
lobules_6_7_white_matter	0.671694	0.0257686	0.621525	0.0279701	8.07189	1.79366	1.26459e-06	0.000160774	**	lobules_6_7_white_matter	0.150358	0.00574726	0.145536	0.00769124	3.31364	0.627015	0.0309773	0.0604105	-
lobule_8_white_matter	0.145154	0.011458	0.143096	0.00561608	1.43855	0.366538	0.511176	0.6637		lobule_8_white_matter	0.0324639	0.00211356	0.0335118	0.00169673	-3.12684	-0.617579	0.108195	0.186462
trunk_of_lobules_6_8_white_matter	0.121857	0.00640009	0.110248	0.00585418	10.5303	1.98311	1.30167e-06	4.51975e-06	**	trunk_of_lobules_6_8_white_matter	0.027287	0.00163153	0.0258012	0.00123667	5.75866	1.20145	0.00394173	0.00344545	**
lobule_9_white_matter	0.291183	0.021087	0.289518	0.0181519	0.575142	0.0917338	0.799063	0.860862		lobule_9_white_matter	0.0650815	0.0030628	0.0677466	0.00378394	-3.93398	-0.704329	0.0202321	0.0295855	*
lobule_10_white_matter	0.0908196	0.00785857	0.0805423	0.00678938	12.7601	1.51373	0.000142512	0.000402834	**	lobule_10_white_matter	0.0203101	0.00157277	0.0188562	0.00160675	7.71052	0.904876	0.00777492	0.01146	*
anterior_lobule_white_matter	0.0941251	0.00563426	0.0838714	0.00481812	12.2255	2.12814	8.00343e-07	1.83948e-05	**	anterior_lobule_white_matter	0.0210527	0.000909738	0.01962	0.000861746	7.30211	1.66253	1.68983e-05	0.000169338	**
simple_lobule_white_matter	0.349223	0.01803	0.344292	0.0166455	1.4323	0.296254	0.391806	0.552229		simple_lobule_white_matter	0.0781472	0.00347559	0.080578	0.0036393	-3.01676	-0.667943	0.0418996	0.0537637	-
crus_1_white_matter	0.344003	0.0214723	0.34368	0.0186862	0.0939893	0.0172867	0.961446	0.967364		crus_1_white_matter	0.0769268	0.00326367	0.0804426	0.00427596	-4.37066	-0.822241	0.00603806	0.0074316	**
trunk_of_simple_and_crus_1_white_matter	0.144617	0.00885595	0.139344	0.00688665	3.78421	0.765695	0.0533411	0.14205		trunk_of_simple_and_crus_1_white_matter	0.0323361	0.00124359	0.0326219	0.00172869	-0.876263	-0.165358	0.551173	0.616452
crus_2_white_matter	0.212925	0.0184018	0.212615	0.0107238	0.145809	0.0289088	0.952103	0.965921		crus_2_white_matter	0.0475757	0.00292418	0.0497619	0.00235633	-4.39345	-0.927828	0.0178304	0.0503827	-
paramedian_lobule	0.116215	0.00983559	0.119965	0.0067036	-3.12648	-0.559504	0.193668	0.328661		paramedian_lobule	0.0259874	0.00183734	0.0280838	0.00159728	-7.46468	-1.31246	0.000712887	0.00264264	**
trunk_of_crus_2_and_paramedian_white_matter	0.308523	0.0220149	0.306401	0.0158436	0.692538	0.133931	0.743196	0.823027		trunk_of_crus_2_and_paramedian_white_matter	0.0689487	0.00285012	0.0717134	0.00350245	-3.85526	-0.789373	0.0100744	0.023166	*
copula_white_matter	0.0798129	0.00639951	0.0747088	0.00306472	6.83198	1.66543	0.00541748	0.0208259	*	copula_white_matter	0.0178502	0.00121605	0.0174936	0.000844891	2.03873	0.422123	0.317446	0.389621
paraflocculus_white_matter	0.274946	0.0267306	0.282159	0.0131276	-2.55613	-0.549403	0.325686	0.404798		paraflocculus_white_matter	0.0614103	0.00438912	0.0660387	0.00288359	-7.00862	-1.60508	0.000712749	0.000924952	**
flocculus_white_matter	0.0663813	0.00341855	0.0643211	0.00439881	3.20298	0.468352	0.108359	0.219058		flocculus_white_matter	0.0148513	0.000588146	0.0150535	0.000987377	-1.3432	-0.204782	0.42811	0.477018
dentate_nucleus	0.352598	0.0259528	0.310696	0.0173166	13.4865	2.41975	1.97023e-06	2.87878e-06	**	dentate_nucleus	0.0787915	0.00338778	0.0726971	0.00340567	8.38328	1.78949	2.85723e-06	2.24197e-06	**
nucleus_interpositus	0.452311	0.0294614	0.416846	0.0195681	8.50781	1.81237	0.000158992	0.000402834	**	nucleus_interpositus	0.101119	0.00405142	0.0975366	0.00357194	3.6729	1.00293	0.00714554	0.00664222	**
fastigial_nucleus	0.475007	0.0306482	0.442196	0.0219595	7.42007	1.49417	0.000759012	0.0014111	**	fastigial_nucleus	0.106236	0.00519542	0.103494	0.00479935	2.64877	0.571187	0.10311	0.104485
Cingulate_cortex_area_24a	1.92802	0.148515	1.97822	0.0911112	-2.53802	-0.551059	0.237237	0.320444		Cingulate_cortex_area_24a	0.431109	0.0261518	0.463055	0.0211914	-6.8991	-1.50753	0.000255719	0.000169338	**
Cingulate_cortex_area_24a.1	0.873028	0.0585615	0.848705	0.0326609	2.86591	0.744715	0.14136	0.209079		Cingulate_cortex_area_24a.1	0.195222	0.00944033	0.198653	0.00732981	-1.7272	-0.468107	0.230602	0.256988
Cingulate_cortex_area_24b	1.48296	0.0883611	1.44025	0.0774626	2.96551	0.551373	0.127324	0.190801		Cingulate_cortex_area_24b	0.33172	0.0152219	0.337005	0.0155632	-1.56823	-0.339583	0.297434	0.376844
Cingulate_cortex_area_24b.1	0.675115	0.0335768	0.660762	0.0359407	2.17219	0.399351	0.209932	0.298003		Cingulate_cortex_area_24b.1	0.151007	0.00448986	0.15465	0.00800175	-2.35511	-0.455172	0.0774369	0.0885229	-
Cingulate_cortex_area_25	0.556126	0.0323463	0.549571	0.0235172	1.19278	0.278741	0.493157	0.613862		Cingulate_cortex_area_25	0.124371	0.00478002	0.128632	0.0052512	-3.31238	-0.811393	0.0123671	0.0136528	*
Cingulate_cortex_area_29a	0.727259	0.041884	0.699702	0.0236352	3.93847	1.16595	0.0228025	0.0447317	*	Cingulate_cortex_area_29a	0.162656	0.00626807	0.163797	0.00593818	-0.696802	-0.192204	0.571229	0.616452
Cingulate_cortex_area_29b	0.386571	0.0216691	0.389585	0.0125685	-0.773761	-0.239843	0.620167	0.727627		Cingulate_cortex_area_29b	0.0864774	0.00378536	0.0911716	0.00209304	-5.14869	-2.24274	6.65492e-05	0.000111334	**
Cingulate_cortex_area_29c	1.91423	0.112414	1.81315	0.075931	5.57467	1.33117	0.00342053	0.00543686	**	Cingulate_cortex_area_29c	0.428143	0.0176616	0.424443	0.0184248	0.871728	0.200815	0.531078	0.54544
Cingulate_cortex_area_30	2.57299	0.150413	2.57593	0.0841039	-0.114078	-0.0349397	0.944049	0.961574		Cingulate_cortex_area_30	0.575314	0.0195631	0.602943	0.0188763	-4.58224	-1.46365	8.83622e-05	0.000169338	**
Cingulate_cortex_area_32	2.21487	0.138167	2.16471	0.108128	2.31713	0.463884	0.232194	0.324384		Cingulate_cortex_area_32	0.495685	0.0289196	0.506521	0.0211893	-2.13923	-0.511373	0.209535	0.256988
Amygdalopiriform_transition_area	1.12157	0.078558	1.07736	0.0445669	4.10345	0.991969	0.04958	0.119374		Amygdalopiriform_transition_area	0.250687	0.0111282	0.252091	0.0075988	-0.556844	-0.184733	0.664129	0.720868
Primary_auditory_cortex	1.50572	0.0954036	1.51495	0.0698423	-0.6093	-0.132164	0.743374	0.823027		Primary_auditory_cortex	0.336698	0.0149503	0.354512	0.0135225	-5.02511	-1.3174	0.000518015	0.000863737	**
Secondary_auditory_cortex_dorsal_area	1.44608	0.101335	1.47584	0.0567868	-2.01646	-0.52406	0.295233	0.400171		Secondary_auditory_cortex_dorsal_area	0.323295	0.016012	0.345409	0.0115832	-6.40217	-1.90912	3.30653e-05	5.21013e-05	**
Secondary_auditory_cortex_ventral_area	1.59865	0.093463	1.59921	0.0739928	-0.0351936	-0.00760643	0.984088	0.984641		Secondary_auditory_cortex_ventral_area	0.357512	0.0140892	0.374173	0.0124727	-4.4529	-1.33585	0.000518017	0.000863737	**
Caudomedial_entorhinal_cortex	5.84311	0.333066	6.00042	0.249979	-2.62165	-0.629293	0.118262	0.20695		Caudomedial_entorhinal_cortex	1.30683	0.0507237	1.40414	0.0460728	-6.92987	-2.11198	4.40771e-07	2.61958e-07	**
Cingulum	0.731885	0.0399331	0.712614	0.0271829	2.70431	0.708947	0.102194	0.201366		Cingulum	0.16365	0.00434331	0.166724	0.00322657	-1.84344	-0.952547	0.021396	0.0392251	*
Claustrum	0.310867	0.0142078	0.299451	0.0131065	3.81218	0.870991	0.0151853	0.0333248	*	Claustrum	0.0695749	0.00286503	0.0700695	0.00237207	-0.70582	-0.208495	0.57368	0.616452
Cortex_amygdala_transition_zones	0.760867	0.0583712	0.802523	0.0511876	-5.19062	-0.81379	0.0270257	0.0585121	-	Cortex_amygdala_transition_zones	0.170162	0.0106305	0.187854	0.0119813	-9.4179	-1.47663	2.21782e-05	1.8289e-05	**
Claustrum_dorsal_part	0.207468	0.010603	0.198957	0.0117879	4.27783	0.722012	0.0239031	0.056182	-	Claustrum_dorsal_part	0.0464063	0.00147135	0.0465478	0.00231321	-0.303969	-0.0611663	0.816448	0.845696
Dorsal_nucleus_of_the_endopiriform	1.44828	0.0779305	1.43294	0.0583928	1.07027	0.262641	0.509115	0.639737		Dorsal_nucleus_of_the_endopiriform	0.323897	0.0100825	0.335393	0.0130263	-3.42763	-0.882524	0.0036273	0.00412634	**
Dorsal_intermediate_entorhinal_cortex	1.80954	0.107153	1.74317	0.0693805	3.8075	0.956624	0.0360146	0.0717547	-	Dorsal_intermediate_entorhinal_cortex	0.4046	0.0145824	0.407914	0.0125309	-0.812419	-0.264464	0.464969	0.519013
Dorsolateral_entorhinal_cortex	2.83233	0.158138	2.72848	0.131057	3.80593	0.792359	0.037418	0.0617105	-	Dorsolateral_entorhinal_cortex	0.633317	0.0188624	0.638405	0.0235974	-0.79708	-0.215642	0.459495	0.477018
Dorsolateral_orbital_cortex	0.775543	0.0462579	0.743245	0.0313374	4.34561	1.03067	0.0201878	0.053473	-	Dorsolateral_orbital_cortex	0.17354	0.00919167	0.17401	0.00812264	-0.270447	-0.0579376	0.87003	0.885269
Dorsal_tenia_tecta	0.948992	0.0522153	0.959214	0.0281453	-1.06561	-0.363169	0.480658	0.60695		Dorsal_tenia_tecta	0.212252	0.00758518	0.224574	0.00801841	-5.48704	-1.53677	2.07115e-05	1.05566e-05	**
Ectorhinal_cortex	2.52102	0.140693	2.52594	0.100515	-0.194991	-0.0490014	0.905041	0.929949		Ectorhinal_cortex	0.563749	0.0184419	0.591003	0.0144751	-4.61145	-1.8828	1.69636e-05	4.5918e-05	**
Frontal_cortex_area_3	0.762081	0.0352219	0.714007	0.0294096	6.73303	1.63464	7.01519e-05	0.000182882	**	Frontal_cortex_area_3	0.17047	0.00430443	0.167063	0.00466897	2.03882	0.729524	0.024322	0.0388912	*
Frontal_association_cortex	6.96307	0.33327	6.56774	0.339373	6.01933	1.16489	0.000884645	0.00255032	**	Frontal_association_cortex	1.55875	0.074931	1.53649	0.0588917	1.44902	0.378051	0.327212	0.388507
Intermediate_nucleus_of_the_endopiriform_claustrum	0.532273	0.0325573	0.544064	0.0262858	-2.1673	-0.448589	0.237585	0.349108		Intermediate_nucleus_of_the_endopiriform_claustrum	0.119032	0.00495913	0.127354	0.00622779	-6.53412	-1.33618	4.26239e-05	1.89241e-05	**
Insular_region_not_subdivided	6.82339	0.365676	6.61894	0.235009	3.08885	0.869964	0.0566681	0.119374		Insular_region_not_subdivided	1.52594	0.0446357	1.54912	0.0480012	-1.49597	-0.482788	0.130486	0.191349
Lateral_orbital_cortex	3.33694	0.208462	3.23457	0.112434	3.16513	0.910563	0.0820998	0.145333		Lateral_orbital_cortex	0.746475	0.0375618	0.757182	0.0274669	-1.41412	-0.38983	0.337303	0.389762
Lateral_parietal_association_cortex	0.212515	0.0134796	0.213028	0.00949867	-0.240988	-0.0540467	0.896379	0.923037		Lateral_parietal_association_cortex	0.0475202	0.00206034	0.0498611	0.00213765	-4.69485	-1.09508	0.0014678	0.00112985	**
Primary_motor_cortex	6.40392	0.328727	6.34176	0.265841	0.980197	0.233831	0.534854	0.626263		Primary_motor_cortex	1.43213	0.0359504	1.48401	0.0493354	-3.49585	-1.05155	0.000517186	0.000863737	**
Secondary_motor_cortex	5.83033	0.27914	5.75869	0.243879	1.24405	0.293758	0.412332	0.505211		Secondary_motor_cortex	1.30421	0.0379805	1.34749	0.0429707	-3.21137	-1.00703	0.00205029	0.00373987	**
Medial_entorhinal_cortex	0.726889	0.044495	0.714551	0.0278626	1.72664	0.442807	0.332869	0.473818		Medial_entorhinal_cortex	0.162556	0.0070966	0.167199	0.00455593	-2.7771	-1.01917	0.0270063	0.0406362	*
Medial_orbital_cortex	1.78749	0.119101	1.74119	0.0910251	2.6595	0.508726	0.198326	0.295957		Medial_orbital_cortex	0.400045	0.0252108	0.407488	0.0198336	-1.82671	-0.375304	0.330367	0.388555
Medial_parietal_association_cortex	0.39004	0.0241273	0.388325	0.0165575	0.441575	0.103563	0.806794	0.862807		Medial_parietal_association_cortex	0.0872118	0.00343938	0.0909026	0.00401201	-4.06018	-0.91994	0.00390279	0.00291121	**
Piriform_cortex	9.49656	0.56754	9.55111	0.328631	-0.571103	-0.165982	0.731736	0.823027		Piriform_cortex	2.12309	0.065694	2.23557	0.073753	-5.03143	-1.52511	1.40143e-05	1.01872e-05	**
Posterolateral_cortical_amygdaloid_area	0.765503	0.0557791	0.793161	0.062573	-3.48696	-0.441999	0.155739	0.293671		Posterolateral_cortical_amygdaloid_area	0.171152	0.0092491	0.185521	0.0125474	-7.7449	-1.14513	0.000203704	0.000459225	**
Posteromedial_cortical_amygdaloid_area	1.05818	0.0751911	1.01568	0.0527239	4.18348	0.805915	0.0590074	0.14205		Posteromedial_cortical_amygdaloid_area	0.236496	0.0102101	0.237662	0.0103903	-0.490568	-0.11221	0.729616	0.774146
Perirhinal_cortex	2.69835	0.144738	2.64395	0.109064	2.05756	0.498799	0.211559	0.32592		Perirhinal_cortex	0.603442	0.018215	0.618646	0.0179067	-2.45774	-0.84911	0.0139254	0.0175711	*
Parietal_cortex_posterior_area_rostral_part	0.126481	0.00871814	0.125875	0.00562014	0.481959	0.107945	0.808041	0.860862		Parietal_cortex_posterior_area_rostral_part	0.028277	0.00133701	0.0294591	0.00117914	-4.01266	-1.0025	0.00715742	0.00633841	**
Rostral_amygdalopiriform_area	0.35619	0.0307679	0.384554	0.0314587	-7.37582	-0.901628	0.00795031	0.0287868	*	Rostral_amygdalopiriform_area	0.0796132	0.00532228	0.089941	0.00629096	-11.4829	-1.64169	2.70216e-06	6.54017e-06	**
Primary_somatosensory_cortex	4.19436	0.202616	4.00947	0.161625	4.6114	1.14396	0.00437588	0.00917741	**	Primary_somatosensory_cortex	0.938163	0.024779	0.938155	0.0258437	0.000831021	0.00030167	0.999247	0.999908
Primary_somatosensory_cortex_barrel_field	8.30852	0.570778	8.53374	0.320444	-2.63921	-0.702847	0.162217	0.239324		Primary_somatosensory_cortex_barrel_field	1.85768	0.0920389	1.99729	0.066694	-6.99004	-2.09332	7.94508e-06	1.32145e-05	**
Primary_somatosensory_cortex_dysgranular_zone	0.357475	0.0207196	0.365785	0.0150913	-2.27191	-0.550667	0.179184	0.24458		Primary_somatosensory_cortex_dysgranular_zone	0.0799437	0.0030512	0.0855998	0.00287866	-6.60763	-1.96485	1.08186e-06	1.64769e-06	**
Primary_somatosensory_cortex_forelimb_region	3.6318	0.213726	3.74652	0.142861	-3.06215	-0.803045	0.0691108	0.107233		Primary_somatosensory_cortex_forelimb_region	0.81206	0.0280932	0.876821	0.0285837	-7.38581	-2.26564	2.5772e-08	6.30866e-08	**
Primary_somatosensory_cortex_hindlimb_region	2.3061	0.132964	2.39663	0.0975951	-3.77726	-0.927575	0.0259953	0.0447317	*	Primary_somatosensory_cortex_hindlimb_region	0.515682	0.0183237	0.560914	0.0205648	-8.06398	-2.19948	1.47876e-08	1.02097e-08	**
Primary_somatosensory_cortex_jaw_region	0.65848	0.0352882	0.646845	0.0317805	1.79882	0.366123	0.298704	0.385046		Primary_somatosensory_cortex_jaw_region	0.147278	0.00502253	0.151338	0.0054995	-2.68223	-0.738109	0.0221489	0.0321592	*
Primary_somatosensory_cortex_shoulder_region	0.179132	0.0117402	0.187182	0.00788133	-4.3006	-1.02139	0.0221068	0.0401558	*	Primary_somatosensory_cortex_shoulder_region	0.0400524	0.00181534	0.0438067	0.00160948	-8.57012	-2.3326	8.39545e-08	2.88755e-08	**
Primary_somatosensory_cortex_trunk_region	0.493308	0.0305799	0.501575	0.0210802	-1.64838	-0.39221	0.355323	0.465801		Primary_somatosensory_cortex_trunk_region	0.110305	0.00449904	0.117397	0.00466053	-6.04079	-1.52165	2.84869e-05	1.46411e-05	**
Primary_somatosensory_cortex_upper_lip_region	5.34322	0.285058	5.1863	0.22534	3.02578	0.696396	0.0743396	0.12878		Primary_somatosensory_cortex_upper_lip_region	1.19527	0.0462064	1.21368	0.0443712	-1.51738	-0.415048	0.221289	0.285193
Secondary_somatosensory_cortex	6.20716	0.323774	6.10587	0.217026	1.65904	0.466758	0.282556	0.452332		Secondary_somatosensory_cortex	1.38832	0.0448584	1.42893	0.0404812	-2.84187	-1.00314	0.00638081	0.0260622	*
Temporal_association_area	2.84359	0.177094	2.88468	0.111578	-1.42425	-0.368219	0.417539	0.552229		Temporal_association_area	0.635815	0.0261921	0.674972	0.0167325	-5.80128	-2.34018	6.15499e-06	1.85192e-05	**
Primary_visual_cortex	1.82918	0.114497	1.91448	0.0734486	-4.45566	-1.16139	0.0125935	0.0401558	*	Primary_visual_cortex	0.409046	0.0181104	0.448035	0.0140513	-8.70225	-2.77477	1.44012e-08	1.12654e-07	**
Primary_visual_cortex_binocular_area	1.9215	0.140815	2.01937	0.0745555	-4.84652	-1.3127	0.0155336	0.0317255	*	Primary_visual_cortex_binocular_area	0.429549	0.0227486	0.472638	0.0158117	-9.11666	-2.72512	1.15564e-07	2.13176e-07	**
Primary_visual_cortex_monocular_area	1.79933	0.139314	1.86443	0.0722003	-3.49178	-0.901685	0.0953706	0.148618		Primary_visual_cortex_monocular_area	0.40231	0.0243671	0.436436	0.0172221	-7.8194	-1.98156	2.46722e-05	3.15134e-05	**
Secondary_visual_cortex_lateral_area	2.49698	0.171374	2.60201	0.0942414	-4.03623	-1.1144	0.0324166	0.0665386	-	Secondary_visual_cortex_lateral_area	0.558214	0.026142	0.608939	0.0174993	-8.33014	-2.89872	5.83855e-08	2.13176e-07	**
Secondary_visual_cortex_mediolateral_area	0.913358	0.0736679	0.924709	0.0419931	-1.22754	-0.270311	0.581978	0.67863		Secondary_visual_cortex_mediolateral_area	0.204183	0.0126232	0.216465	0.010113	-5.67401	-1.2145	0.00257919	0.00278791	**
Secondary_visual_cortex_mediomedial_area	1.61956	0.120569	1.65338	0.0616774	-2.04542	-0.548312	0.310012	0.431277		Secondary_visual_cortex_mediomedial_area	0.362035	0.0190255	0.386964	0.0127767	-6.44221	-1.95113	5.36218e-05	0.000135526	**
Claustrum_ventral_part	0.520443	0.0298931	0.499594	0.0270081	4.17334	0.771982	0.0321126	0.0658842	-	Claustrum_ventral_part	0.116403	0.00445453	0.11691	0.00566136	-0.433403	-0.0895	0.756345	0.78486
Ventral_nucleus_of_the_endopiriform_claustrum	0.54846	0.0323847	0.542738	0.021427	1.0543	0.267051	0.540554	0.67863		Ventral_nucleus_of_the_endopiriform_claustrum	0.122631	0.00408487	0.127029	0.00467423	-3.46268	-0.941037	0.00351605	0.00535328	**
Ventral_intermediate_entorhinal_cortex	1.05074	0.0662193	1.00791	0.0401144	4.24885	1.06757	0.0269335	0.0665386	-	Ventral_intermediate_entorhinal_cortex	0.234925	0.00956538	0.235858	0.00725918	-0.395762	-0.128587	0.743702	0.782296
Ventral_orbital_cortex	1.5961	0.108919	1.59227	0.0671753	0.2405	0.0570063	0.901352	0.923037		Ventral_orbital_cortex	0.357001	0.0197534	0.372707	0.0154195	-4.21412	-1.0186	0.0114164	0.01146	*
Ventral_tenia_tecta	0.127487	0.00745961	0.128582	0.00602689	-0.8516	-0.181687	0.629517	0.728106		Ventral_tenia_tecta	0.0285158	0.00120547	0.0301174	0.00179624	-5.31796	-0.891661	0.00193165	0.0017948	**
CA10r	2.10256	0.122268	2.11769	0.0874857	-0.71463	-0.172985	0.673648	0.759698		CA10r	0.4701	0.0137905	0.49544	0.0114927	-5.11463	-2.20487	5.7162e-07	2.4928e-07	**
LMol	2.41534	0.124849	2.40623	0.080605	0.37852	0.112996	0.799022	0.860862		LMol	0.540133	0.0127461	0.563036	0.00988096	-4.06765	-2.31783	5.74407e-07	1.60144e-07	**
CA1Rad	2.56851	0.128895	2.58499	0.0880347	-0.637814	-0.187284	0.65974	0.749012		CA1Rad	0.574456	0.0147796	0.604956	0.015765	-5.04171	-1.93468	3.7061e-07	1.12654e-07	**
CA2Py	0.208244	0.00910404	0.195802	0.00952251	6.35442	1.30659	0.000204337	0.000641179	**	CA2Py	0.0465995	0.00163861	0.0458171	0.00185432	1.70771	0.421947	0.172887	0.260884
CA20r	0.503923	0.0241747	0.48145	0.0234067	4.66785	0.960124	0.00636756	0.0129679	*	CA20r	0.112723	0.00320326	0.112641	0.0040378	0.0729457	0.0203494	0.943942	0.955385
CA2Rad	0.509648	0.0203592	0.4815	0.0216247	5.84573	1.30162	0.000192343	0.000680517	**	CA2Rad	0.114078	0.00443928	0.112679	0.00431752	1.24179	0.324083	0.333936	0.434611
CA3Py_Inner	0.148218	0.00813221	0.146864	0.0048803	0.921467	0.2773	0.556126	0.684793		CA3Py_Inner	0.0331495	0.00111666	0.0343744	0.00101433	-3.56322	-1.20753	0.00124657	0.00367075	**
CA3Py_Outer	1.03736	0.0468724	0.976167	0.0293805	6.26843	2.08268	4.55327e-05	0.000225271	**	CA3Py_Outer	0.232132	0.00863887	0.228443	0.00452486	1.6149	0.815302	0.126944	0.210909
CA30r	2.77299	0.134698	2.61526	0.0952458	6.03108	1.65601	0.000268179	0.000708068	**	CA30r	0.620302	0.0186271	0.611912	0.0123739	1.37117	0.678068	0.124175	0.16312
CA3Rad	1.97962	0.0849832	1.86815	0.0555591	5.96685	2.00633	4.84725e-05	0.000216205	**	CA3Rad	0.443061	0.0173556	0.437206	0.00934439	1.3393	0.626631	0.227159	0.321325
SLu	0.798187	0.035433	0.753372	0.0219533	5.94861	2.04139	6.82405e-05	0.000366513	**	SLu	0.178637	0.00716218	0.17631	0.00349389	1.32017	0.66619	0.237437	0.337238
MoDG	4.2051	0.23942	4.18221	0.190702	0.54729	0.120024	0.75213	0.8348		MoDG	0.940412	0.0323688	0.978396	0.0280156	-3.88228	-1.35582	0.000517911	0.000779759	**
GrDG	1.25551	0.081114	1.26848	0.0542043	-1.02293	-0.239386	0.580235	0.703878		GrDG	0.280714	0.0113106	0.296836	0.0101632	-5.43151	-1.58638	5.43693e-05	0.000148573	**
PoDG	0.604017	0.0427373	0.615977	0.0272759	-1.94167	-0.43849	0.330408	0.473818		PoDG	0.135021	0.00606524	0.144184	0.00624971	-6.35505	-1.46614	5.06472e-05	0.000148573	**
CA1Py	1.09393	0.0584632	1.10939	0.0422992	-1.39432	-0.365693	0.371405	0.473818		CA1Py	0.244637	0.00688525	0.259614	0.00764243	-5.76884	-1.95968	1.87653e-07	4.88577e-08	**
Olfactory_bulb_glomerular_layer	3.85725	0.304637	4.18289	0.24099	-7.7852	-1.35129	0.00102434	0.00201498	**	Olfactory_bulb_glomerular_layer	0.862092	0.0481213	0.978547	0.045189	-11.9009	-2.57708	4.31894e-09	9.24473e-10	**
Olfactory_bulb_external_plexiform_layer	5.2705	0.39722	5.71392	0.374888	-7.76036	-1.18281	0.0012049	0.00184518	**	Olfactory_bulb_external_plexiform_layer	1.17793	0.0595356	1.33649	0.0704083	-11.8638	-2.252	4.69825e-09	5.51141e-10	**
Olfactory_bulb_mitral_cell_layer	1.04863	0.0809451	1.14023	0.0749331	-8.03353	-1.22243	0.000977922	0.0014111	**	Olfactory_bulb_mitral_cell_layer	0.234357	0.0123253	0.266716	0.014377	-12.1324	-2.25076	5.59377e-09	6.5847e-10	**
Olfactory_bulb_internal_plexiform_layer	0.916286	0.069697	0.991855	0.0654664	-7.61891	-1.15431	0.00157026	0.00230148	**	Olfactory_bulb_internal_plexiform_layer	0.204788	0.0105533	0.232014	0.0126925	-11.7348	-2.14506	1.16035e-08	1.56819e-09	**
Olfactory_bulb_granule_cell_layer	4.22331	0.300805	4.45697	0.278935	-5.24244	-0.837666	0.0188277	0.0298412	*	Olfactory_bulb_granule_cell_layer	0.943985	0.0430288	1.04263	0.0538437	-9.46128	-1.83208	2.10297e-07	4.41937e-08	**
Accessory_olfactory_bulb_glomerular_external_plexiform_and_mitral_cell_layer	0.49489	0.0338235	0.474455	0.0275398	4.30695	0.742	0.0531872	0.0889244	-	Accessory_olfactory_bulb_glomerular_external_plexiform_and_mitral_cell_layer	0.110624	0.00461043	0.111037	0.00606896	-0.371731	-0.0680116	0.810523	0.822839
Accessory_olfactory_bulb_granule_cell_layer	0.211304	0.0205685	0.219412	0.0201957	-3.69505	-0.401441	0.230294	0.306566		Accessory_olfactory_bulb_granule_cell_layer	0.0471955	0.00323114	0.051303	0.00407498	-8.00623	-1.00796	0.00120535	0.00104172	**
Anterior_olfactory_nucleus	2.17126	0.130011	2.07415	0.0728202	4.68208	1.3336	0.0103734	0.0212779	*	Anterior_olfactory_nucleus	0.485386	0.0134201	0.485385	0.012488	0.000109293	4.24803e-05	0.999901	0.999908
subiculum	3.41504	0.190305	3.3083	0.117806	3.22665	0.906125	0.0540559	0.147629		subiculum	0.763681	0.0244052	0.774111	0.0166537	-1.34738	-0.626302	0.146472	0.272634
Medial_amygdala	1.20661	0.0804338	1.09714	0.0568066	9.97755	1.92703	3.7349e-05	0.000125502	**	Medial_amygdala	0.269737	0.0106348	0.256694	0.0102948	5.08101	1.26692	0.000498777	0.000872775	**
Medial_preoptic_nucleus	0.223521	0.0139282	0.19186	0.00749503	16.5022	4.22428	6.10688e-10	1.49549e-09	**	Medial_preoptic_nucleus	0.0499848	0.00211013	0.0448904	0.00110326	11.3485	4.61758	1.2172e-10	3.59466e-11	**
brainvolumes	447.191	20.7412	427.365	12.0532	4.63918	1.64489	0.00148463

## Sheet: 16p11
16p
Absolute Volumes	Mut		Wt							Relative Volumes	Mut		Wt
	Mean	SD	Mean	SD	% Diff	Effect	P-value	FDR			Mean	SD	Mean	SD	% Diff	Effect	P-value	FDR
amygdala	9.76308	0.654331	10.3546	0.605394	-5.71238	-0.977037	0.000665624	0.00133967	**	amygdala	2.30881	0.0687227	2.31168	0.0777326	-0.1241	-0.0369059	0.881046	0.963623
anterior commissure: pars anterior	1.13871	0.083676	1.23211	0.0754199	-7.58062	-1.23842	3.4155e-05	0.000197715	**	anterior commissure: pars anterior	0.269356	0.0128459	0.275003	0.0079672	-2.0536	-0.708838	0.0479798	0.149584
anterior commissure: pars posterior	0.368839	0.0295121	0.404344	0.0345123	-8.78104	-1.02878	7.95503e-05	0.0003085	**	anterior commissure: pars posterior	0.087214	0.00442002	0.0901991	0.00534496	-3.30937	-0.558475	0.0227486	0.0974075	-
basal forebrain	5.1554	0.267346	5.29083	0.252335	-2.55964	-0.536691	0.0503258	0.062514	-	basal forebrain	1.2202	0.0349155	1.18149	0.0242592	3.2768	1.59589	7.45568e-06	0.000102093	**
bed nucleus of stria terminalis	1.31594	0.0898116	1.35221	0.094853	-2.68267	-0.382437	0.136868	0.155442		bed nucleus of stria terminalis	0.311288	0.0126305	0.30173	0.011986	3.16792	0.797475	0.00423417	0.0292716	*
cerebellar peduncle: inferior	0.83429	0.0605405	0.901171	0.0809814	-7.42157	-0.825882	0.000665164	0.00133967	**	cerebellar peduncle: inferior	0.197389	0.01017	0.201067	0.0126961	-1.82943	-0.289725	0.223622	0.423286
cerebellar peduncle: middle	1.241	0.0946622	1.3476	0.108761	-7.91049	-0.980147	0.000172885	0.000480887	**	cerebellar peduncle: middle	0.293499	0.0145043	0.300857	0.0184841	-2.44569	-0.398075	0.0937784	0.24644
cerebellar peduncle: superior	0.935954	0.0587903	0.927731	0.0737331	0.886396	0.111529	0.636963	0.657643		cerebellar peduncle: superior	0.221549	0.0104569	0.206955	0.00973972	7.05185	1.49842	7.96365e-07	2.53241e-05	**
cerebral aqueduct	0.396462	0.0359505	0.404049	0.0417318	-1.87772	-0.181801	0.456949	0.481158		cerebral aqueduct	0.0939262	0.0085405	0.0900534	0.00632162	4.30052	0.612622	0.0532035	0.15961
cerebral peduncle	2.03409	0.140269	2.17319	0.137575	-6.40083	-1.0111	0.000306997	0.000725673	**	cerebral peduncle	0.481049	0.0163073	0.485161	0.0186553	-0.847601	-0.220432	0.370675	0.568172
colliculus: inferior	5.61806	0.296375	5.71217	0.39347	-1.64748	-0.239171	0.302738	0.325305		colliculus: inferior	1.3302	0.05496	1.27469	0.0462005	4.35528	1.20164	9.71551e-05	0.00110339	**
colliculus: superior	8.12665	0.438166	8.07586	0.536702	0.62891	0.0946335	0.691533	0.709379		colliculus: superior	1.92323	0.0542515	1.80219	0.0596598	6.71645	2.02889	3.75121e-11	5.9644e-09	**
corpus callosum	11.3655	0.632137	12.377	0.786136	-8.17247	-1.28668	1.09901e-06	1.94157e-05	**	corpus callosum	2.68928	0.070362	2.7624	0.0921779	-2.64687	-0.793217	0.00112164	0.0108233	*
corticospinal tract/pyramids	1.58584	0.133696	1.68128	0.139799	-5.67663	-0.682696	0.00959684	0.0139991	*	corticospinal tract/pyramids	0.375153	0.0243319	0.375179	0.0220172	-0.00713689	-0.00121614	0.996483	0.996483
cuneate nucleus	0.291879	0.0199606	0.324033	0.0376768	-9.92307	-0.853417	0.000125784	0.000408157	**	cuneate nucleus	0.0691235	0.00436127	0.0723379	0.00729254	-4.44358	-0.440778	0.0436862	0.141835
dentate gyrus of hippocampus	3.49459	0.196527	3.70747	0.196032	-5.74203	-1.08596	0.000106724	0.000368895	**	dentate gyrus of hippocampus	0.827135	0.0304701	0.8283	0.036562	-0.140664	-0.0318668	0.894541	0.963623
facial nerve (cranial nerve 7)	0.217255	0.0165573	0.226017	0.0220292	-3.87682	-0.397758	0.0888714	0.103142		facial nerve (cranial nerve 7)	0.0513965	0.00279669	0.0504218	0.00364793	1.93311	0.267195	0.25324	0.448501
fasciculus retroflexus	0.232516	0.0133974	0.232583	0.0176084	-0.0288471	-0.00381031	0.986888	0.990689		fasciculus retroflexus	0.055034	0.00209769	0.0518929	0.00238324	6.05305	1.31799	1.45943e-06	3.86746e-05	**
fimbria	2.77996	0.180913	2.98829	0.177273	-6.9717	-1.17522	3.82437e-05	0.00020968	**	fimbria	0.657757	0.0269537	0.667202	0.0245493	-1.41561	-0.384734	0.165231	0.355025
fornix	0.624458	0.0357367	0.632198	0.041868	-1.22437	-0.184878	0.447605	0.474461		fornix	0.147795	0.00539233	0.14107	0.0043844	4.76712	1.53384	2.37891e-06	4.72806e-05	**
fourth ventricle	0.781712	0.0506536	0.825667	0.0840831	-5.32353	-0.522752	0.0177434	0.0245322	*	fourth ventricle	0.185079	0.0103574	0.184273	0.0147986	0.437081	0.0544257	0.808971	0.932074
fundus of striatum	0.150246	0.00935908	0.160317	0.0107422	-6.28163	-0.937471	0.000308011	0.000725673	**	fundus of striatum	0.0355503	0.00132622	0.0357946	0.0017531	-0.682369	-0.139325	0.547677	0.730719
globus pallidus	2.79049	0.189069	2.95784	0.1686	-5.65811	-0.992632	0.000701469	0.00139416	**	globus pallidus	0.659906	0.0207138	0.66036	0.020785	-0.0687638	-0.021847	0.93332	0.963623
habenular commissure	0.0493223	0.00530082	0.0513304	0.005832	-3.91211	-0.344324	0.171485	0.192015		habenular commissure	0.011682	0.00124578	0.0114761	0.00133945	1.79371	0.153681	0.543295	0.730719
hippocampus	18.9673	0.93671	19.9645	1.06039	-4.99511	-0.940453	0.000319483	0.000725673	**	hippocampus	4.49016	0.142456	4.45834	0.143555	0.713921	0.221719	0.396279	0.578058
hypothalamus	10.2665	0.542309	10.3125	0.585561	-0.446495	-0.0786336	0.755034	0.769554		hypothalamus	2.42984	0.0718509	2.30222	0.0626123	5.54354	2.03833	1.15708e-09	9.19864e-08	**
inferior olivary complex	0.317258	0.028049	0.342334	0.034059	-7.32489	-0.736239	0.00307945	0.00499623	**	inferior olivary complex	0.0750521	0.00525221	0.0764372	0.00677514	-1.81201	-0.204432	0.382908	0.574362
internal capsule	2.70067	0.186028	2.90105	0.18092	-6.90729	-1.10758	9.72271e-05	0.00035951	**	internal capsule	0.638638	0.0202389	0.647482	0.0196991	-1.36595	-0.448967	0.0945472	0.24644
interpedunclar nucleus	0.245372	0.0127312	0.256985	0.0174747	-4.51911	-0.664586	0.0049378	0.00785119	**	interpedunclar nucleus	0.0581048	0.00251373	0.0573812	0.00277413	1.26092	0.260813	0.297931	0.50296
lateral olfactory tract	0.798236	0.0478163	0.872289	0.0434435	-8.48943	-1.70456	6.26783e-08	6.30481e-06	**	lateral olfactory tract	0.188913	0.00744045	0.194953	0.00930783	-3.09832	-0.648943	0.00780028	0.0476021	*
lateral septum	2.83762	0.199939	2.92934	0.199381	-3.13137	-0.460066	0.0830649	0.0971119	-	lateral septum	0.671426	0.0338643	0.653927	0.0298245	2.67603	0.586741	0.0398359	0.137695
lateral ventricle	2.40395	0.19344	2.54434	0.19717	-5.51749	-0.71199	0.00774938	0.0117348	*	lateral ventricle	0.568693	0.0342534	0.567807	0.0308391	0.156081	0.0287375	0.917278	0.963623
mammillary bodies	0.456969	0.0307147	0.456882	0.0259745	0.0190304	0.00334738	0.990689	0.990689		mammillary bodies	0.108146	0.00529378	0.102097	0.00537863	5.92396	1.12449	5.6426e-05	0.000690131	**
mammilothalamic tract	0.240455	0.0129752	0.242576	0.0189066	-0.87413	-0.112152	0.616367	0.640539		mammilothalamic tract	0.0569224	0.00208163	0.0541012	0.00224458	5.21478	1.25692	5.63069e-06	8.95267e-05	**
medial lemniscus/medial longitudinal fasciculus	2.43738	0.156599	2.54062	0.192569	-4.0632	-0.53607	0.0274834	0.0364156	*	medial lemniscus/medial longitudinal fasciculus	0.576827	0.0260856	0.566744	0.0228931	1.7792	0.44046	0.120563	0.298814
medial septum	1.1945	0.0676818	1.21178	0.0827102	-1.42618	-0.208949	0.382715	0.408397		medial septum	0.282693	0.00957373	0.270405	0.00960355	4.544	1.27945	7.70492e-06	0.000102093	**
medulla	26.6127	1.5487	28.2283	2.07557	-5.72328	-0.778379	0.00125008	0.00228	**	medulla	6.29817	0.224289	6.2993	0.271599	-0.0179201	-0.00415627	0.986152	0.996483
midbrain	12.6359	0.635991	12.9221	0.834388	-2.21489	-0.343019	0.143064	0.161328		midbrain	2.99045	0.0668333	2.88391	0.0944578	3.69442	1.12795	5.49292e-06	8.95267e-05	**
nucleus accumbens	3.9437	0.204564	4.09678	0.212049	-3.73662	-0.721914	0.00655178	0.0100167	*	nucleus accumbens	0.933638	0.0336626	0.914911	0.0286097	2.04683	0.654557	0.0252064	0.0977512	-
olfactory bulbs	23.1141	1.4342	25.3246	1.3707	-8.72878	-1.6127	1.19702e-07	6.34429e-06	**	olfactory bulbs	5.46879	0.187724	5.65542	0.193413	-3.29996	-0.964911	0.000400933	0.00425001	**
olfactory tubercle	3.3213	0.207066	3.54238	0.168133	-6.24104	-1.31492	3.48175e-05	0.000197715	**	olfactory tubercle	0.786137	0.0360795	0.791558	0.0333156	-0.684895	-0.162727	0.551484	0.730719
optic tract	1.66711	0.0956014	1.72887	0.0924432	-3.57204	-0.668042	0.01452	0.0206131	*	optic tract	0.3944	0.00853943	0.386042	0.0107426	2.16501	0.77801	0.00160247	0.0134104	*
periaqueductal grey	3.84217	0.196451	3.82962	0.325391	0.327503	0.0385448	0.857844	0.868772		periaqueductal grey	0.90969	0.0343749	0.854142	0.0457825	6.50346	1.21332	2.08111e-06	4.72709e-05	**
pons	16.2498	0.925346	16.564	1.3391	-1.89683	-0.234629	0.297459	0.323945		pons	3.8458	0.1339	3.69632	0.203001	4.04401	0.736348	0.00143978	0.0127178	*
pontine nucleus	0.822395	0.0838947	0.881337	0.074292	-6.68782	-0.793387	0.00601874	0.00929107	**	pontine nucleus	0.194522	0.0164853	0.196961	0.0161234	-1.23817	-0.151253	0.568078	0.734345
posterior commissure	0.12476	0.00747408	0.123399	0.0100158	1.10302	0.135897	0.555557	0.581143		posterior commissure	0.0295322	0.00129122	0.0275245	0.0013329	7.29402	1.50622	2.28809e-07	1.21272e-05	**
pre-para subiculum	2.03969	0.115005	2.11607	0.157541	-3.60913	-0.484771	0.0373268	0.048252	*	pre-para subiculum	0.482793	0.0188608	0.472253	0.0236942	2.23184	0.444831	0.0633365	0.183098
stratum granulosum of hippocampus	0.884715	0.0618064	0.938523	0.0563273	-5.7332	-0.955262	0.000934792	0.00179074	**	stratum granulosum of hippocampus	0.209383	0.0111244	0.209772	0.0126719	-0.18531	-0.0306766	0.900698	0.963623
stria medullaris	0.642375	0.0361159	0.653368	0.0413703	-1.68253	-0.265725	0.281009	0.308141		stria medullaris	0.152009	0.00435342	0.145806	0.00419864	4.25426	1.47737	7.25539e-07	2.53241e-05	**
stria terminalis	0.824748	0.061001	0.884112	0.0577761	-6.71449	-1.02748	0.000316061	0.000725673	**	stria terminalis	0.195004	0.00733284	0.197361	0.00808446	-1.19411	-0.291511	0.245439	0.443464
striatum	18.1881	1.069	19.4626	1.15224	-6.54841	-1.10609	4.69619e-05	0.000226272	**	striatum	4.30334	0.126798	4.34514	0.15109	-0.962029	-0.276667	0.253867	0.448501
subependymale zone / rhinocele	0.0548785	0.0040999	0.0587553	0.00318248	-6.59817	-1.21816	0.000157734	0.000455996	**	subependymale zone / rhinocele	0.012983	0.000679045	0.0131242	0.000521837	-1.07635	-0.270702	0.375207	0.568172
superior olivary complex	0.787989	0.0570965	0.834667	0.064962	-5.59251	-0.718557	0.00481004	0.00772522	**	superior olivary complex	0.186469	0.0102705	0.186441	0.0127677	0.0153489	0.00224132	0.992452	0.996483
thalamus	15.2952	0.906884	15.9055	1.13446	-3.83746	-0.538025	0.0259514	0.0346747	*	thalamus	3.6189	0.107441	3.54843	0.13176	1.986	0.534849	0.0279895	0.105959
third ventricle	0.92049	0.0584433	0.942647	0.0539853	-2.35053	-0.410431	0.136228	0.155442		third ventricle	0.217914	0.0112216	0.210461	0.00697688	3.54117	1.06821	0.00345738	0.0261772	*
ventral tegmental decussation	0.11888	0.00669416	0.123837	0.0105653	-4.00295	-0.46919	0.0349561	0.0455576	*	ventral tegmental decussation	0.0281439	0.00121906	0.0276194	0.00144655	1.89904	0.36259	0.137091	0.322676
lobules 1-2: lingula and central lobule (ventral)	1.8567	0.158269	1.9374	0.221846	-4.16542	-0.363769	0.112314	0.129404		lobules 1-2: lingula and central lobule (ventral)	0.439429	0.0322422	0.43175	0.035986	1.77875	0.213408	0.391214	0.575954
lobule 3: central lobule (dorsal)	2.26724	0.18716	2.3459	0.248412	-3.35318	-0.31666	0.173959	0.193424		lobule 3: central lobule (dorsal)	0.536539	0.0374181	0.523214	0.0431471	2.54691	0.308845	0.209711	0.410825
lobules 4-5: culmen (ventral and dorsal)	4.15742	0.307519	4.44967	0.374194	-6.56783	-0.781004	0.00176118	0.00311142	**	lobules 4-5: culmen (ventral and dorsal)	0.984409	0.0659238	0.993142	0.0636136	-0.879313	-0.137279	0.606803	0.771855
lobule 6: declive	2.63964	0.196063	2.85337	0.230967	-7.49018	-0.925338	0.00031476	0.000725673	**	lobule 6: declive	0.6255	0.0495231	0.637698	0.0510502	-1.9127	-0.238927	0.355496	0.554157
lobule 7: tuber (or folium)	1.02457	0.118624	1.10225	0.123768	-7.04709	-0.627598	0.016886	0.0235515	*	lobule 7: tuber (or folium)	0.242833	0.0295262	0.246541	0.0296054	-1.50424	-0.125267	0.631876	0.791089
lobule 8: pyramis	1.83685	0.161673	1.9209	0.185854	-4.37597	-0.45228	0.0687148	0.0834022	-	lobule 8: pyramis	0.435443	0.0420392	0.429174	0.0396411	1.46084	0.158158	0.558227	0.733535
lobule 9: uvula	3.06021	0.195901	3.29631	0.311594	-7.16265	-0.757726	0.000919259	0.00178247	**	lobule 9: uvula	0.725128	0.0498388	0.735651	0.0538804	-1.43039	-0.195297	0.439139	0.623423
lobule 10: nodulus	1.43786	0.0974863	1.528	0.181558	-5.89937	-0.496496	0.0203222	0.0278557	*	lobule 10: nodulus	0.340365	0.0190262	0.340994	0.0339667	-0.184524	-0.0185245	0.930048	0.963623
anterior lobule (lobules 4-5)	1.75043	0.132657	1.8319	0.169278	-4.44738	-0.481289	0.0438198	0.055739	-	anterior lobule (lobules 4-5)	0.414047	0.0224996	0.408423	0.0238159	1.3771	0.236162	0.354894	0.554157
simple lobule (lobule 6)	4.79596	0.385318	5.2613	0.404104	-8.84457	-1.15153	3.08729e-05	0.000196352	**	simple lobule (lobule 6)	1.13408	0.0598942	1.17374	0.0520723	-3.37948	-0.761756	0.00885131	0.0485297	*
crus 1: ansiform lobule (lobule 6)	4.52939	0.382817	4.94289	0.369557	-8.36542	-1.11889	8.89599e-05	0.000336778	**	crus 1: ansiform lobule (lobule 6)	1.07097	0.0631271	1.1028	0.0462516	-2.886	-0.688124	0.031669	0.116367
crus 2: ansiform lobule (lobule 7)	3.73418	0.334723	4.02334	0.298274	-7.18727	-0.969472	0.00091314	0.00178247	**	crus 2: ansiform lobule (lobule 7)	0.883257	0.062171	0.898546	0.0546915	-1.70154	-0.279552	0.320765	0.520427
paramedian lobule (lobule 7)	4.11465	0.332639	4.37072	0.384636	-5.85888	-0.665761	0.00822921	0.0123438	*	paramedian lobule (lobule 7)	0.973827	0.0662615	0.976261	0.0764685	-0.249338	-0.0318326	0.896387	0.963623
copula: pyramis (lobule 8)	2.66331	0.188574	2.84718	0.262551	-6.45779	-0.700301	0.0030263	0.00496062	**	copula: pyramis (lobule 8)	0.630476	0.0380988	0.635735	0.048937	-0.827243	-0.107466	0.646198	0.802699
flocculus (FL)	1.04266	0.0545249	1.13633	0.0884212	-8.24332	-1.05938	7.83241e-06	7.32561e-05	**	flocculus (FL)	0.246912	0.0111677	0.253844	0.0170419	-2.73075	-0.406753	0.0689067	0.1889
paraflocculus (PFL)	4.2912	0.433876	4.67251	0.491151	-8.16087	-0.776376	0.00250156	0.00427685	**	paraflocculus (PFL)	1.01445	0.0815787	1.04176	0.0821113	-2.62202	-0.332662	0.205154	0.407745
trunk of arbor vita	3.96595	0.258475	4.24957	0.417532	-6.67413	-0.679282	0.00260855	0.0043659	**	trunk of arbor vita	0.938165	0.0340487	0.947623	0.0634587	-0.998072	-0.149041	0.47649	0.664581
lobule 1-2 white matter	0.093817	0.00902198	0.0999822	0.0139725	-6.16627	-0.441236	0.0480584	0.0606451	-	lobule 1-2 white matter	0.0222052	0.00191747	0.0222703	0.00245642	-0.29237	-0.0265067	0.909865	0.963623
lobule 3 white matter	0.234277	0.0211849	0.241826	0.029329	-3.12139	-0.257367	0.260653	0.287804		lobule 3 white matter	0.0554427	0.00438893	0.0539259	0.00534174	2.81277	0.283954	0.23762	0.434271
trunk of lobules 1-3 white matter	0.165396	0.0140968	0.173982	0.0205795	-4.93485	-0.417199	0.0659019	0.0806033	-	trunk of lobules 1-3 white matter	0.0391405	0.00283397	0.0387812	0.00345067	0.926423	0.104118	0.663259	0.817503
lobules 4-5 white matter	0.616595	0.0458827	0.64578	0.0643041	-4.51935	-0.45386	0.048943	0.0612751	-	lobules 4-5 white matter	0.146019	0.0102205	0.144047	0.0107117	1.36943	0.184156	0.472114	0.664302
lobules 6-7 white matter	0.725816	0.0573992	0.786368	0.0681445	-7.70024	-0.888586	0.000492977	0.00107375	**	lobules 6-7 white matter	0.171997	0.0142923	0.175734	0.0148701	-2.1265	-0.251308	0.329129	0.528602
lobule 8 white matter	0.190617	0.0190935	0.202711	0.0212268	-5.96608	-0.569749	0.0249783	0.0336574	*	lobule 8 white matter	0.0451481	0.00445002	0.0452459	0.0039539	-0.216141	-0.0247337	0.929296	0.963623
trunk of lobules 6-8 white matter	0.106615	0.00801205	0.115336	0.012406	-7.56176	-0.703001	0.0021265	0.00367514	**	trunk of lobules 6-8 white matter	0.0252314	0.00148282	0.0257222	0.00208463	-1.90798	-0.235425	0.30051	0.50296
lobule 9 white matter	0.352377	0.0241121	0.371241	0.0393541	-5.08146	-0.479352	0.0298024	0.0391616	*	lobule 9 white matter	0.0834434	0.00519758	0.0828144	0.00654107	0.759526	0.0961613	0.683586	0.829697
lobule 10 white matter	0.0959664	0.00834365	0.0990879	0.0140856	-3.15027	-0.221612	0.3028	0.325305		lobule 10 white matter	0.0227083	0.00165565	0.0221105	0.00276658	2.70393	0.216097	0.316197	0.518302
anterior lobule white matter	0.102525	0.00720476	0.106605	0.0101339	-3.82689	-0.402574	0.0792612	0.0933521	-	anterior lobule white matter	0.0242552	0.00118718	0.0237668	0.00143659	2.05519	0.340008	0.159412	0.352035
simple lobule white matter	0.445419	0.0377728	0.489411	0.0432087	-8.9889	-1.01814	0.000105696	0.000368895	**	simple lobule white matter	0.105324	0.00629223	0.109165	0.00641905	-3.5184	-0.598352	0.0238924	0.0974075	-
crus 1 white matter	0.417502	0.0392616	0.464532	0.0432458	-10.1243	-1.08752	5.20614e-05	0.000236507	**	crus 1 white matter	0.098688	0.00665556	0.103562	0.0057101	-4.70669	-0.853638	0.00383759	0.0277354	*
trunk of simple and crus 1 white matter	0.150759	0.0118942	0.167416	0.0138096	-9.94942	-1.20618	6.46865e-06	7.12289e-05	**	trunk of simple and crus 1 white matter	0.0356831	0.00234869	0.0373933	0.00266475	-4.57364	-0.6418	0.0113206	0.0562491	-
crus 2 white matter	0.26507	0.0277092	0.287299	0.024362	-7.73727	-0.91245	0.001837	0.0032097	**	crus 2 white matter	0.062692	0.00552092	0.0641685	0.00470563	-2.30092	-0.313766	0.27433	0.479325
paramedian lobule	0.167001	0.0138145	0.182154	0.0171554	-8.31856	-0.883255	0.000424955	0.000938452	**	paramedian lobule	0.0395219	0.00272503	0.0407036	0.00367616	-2.90334	-0.321467	0.165136	0.355025
trunk of crus 2 and paramedian white matter	0.293224	0.0213861	0.322478	0.0288907	-9.07158	-1.01257	4.31386e-05	0.000214347	**	trunk of crus 2 and paramedian white matter	0.069361	0.00330269	0.0719919	0.00515575	-3.65452	-0.510296	0.0226922	0.0974075	-
copula white matter	0.0906963	0.00711088	0.0968406	0.0108545	-6.34481	-0.566065	0.0124665	0.017895	*	copula white matter	0.0214645	0.00138663	0.0216014	0.00182086	-0.633918	-0.0752033	0.745863	0.872003
paraflocculus white matter	0.340714	0.0284404	0.379467	0.0379281	-10.2125	-1.02175	4.03807e-05	0.000212644	**	paraflocculus white matter	0.0805867	0.0051279	0.0846306	0.00621056	-4.7783	-0.651134	0.00838279	0.0476021	*
flocculus white matter	0.0754017	0.00484114	0.0813515	0.00824697	-7.31363	-0.721446	0.00126189	0.00228	**	flocculus white matter	0.0178562	0.00105477	0.0181731	0.00167579	-1.74365	-0.18909	0.386664	0.574576
dentate nucleus	0.329136	0.02744	0.344033	0.0360555	-4.33025	-0.413182	0.0788085	0.0933521	-	dentate nucleus	0.0778241	0.0044002	0.0767055	0.00569711	1.45833	0.196348	0.401218	0.579944
nucleus interpositus	0.408898	0.0306751	0.432677	0.0467727	-5.49579	-0.508394	0.0241315	0.0327941	*	nucleus interpositus	0.0967488	0.0053647	0.0964856	0.00782282	0.27277	0.033643	0.880388	0.963623
fastigial nucleus	0.419814	0.0305181	0.442577	0.0509007	-5.14311	-0.447188	0.0409514	0.0525102	-	fastigial nucleus	0.0993395	0.00539435	0.0986845	0.00878307	0.663721	0.074574	0.730265	0.866167
Cingulate cortex: area 24a	1.47399	0.0843528	1.60451	0.127818	-8.13409	-1.02107	2.0562e-05	0.000148606	**	Cingulate cortex: area 24a	0.348896	0.0141378	0.357928	0.0182785	-2.52351	-0.49415	0.0377276	0.133303
Cingulate cortex: area 24a'	0.783827	0.0445013	0.8301	0.0577117	-5.57447	-0.801809	0.00104265	0.00197225	**	Cingulate cortex: area 24a'	0.185568	0.00809603	0.185313	0.00915198	0.137365	0.0278142	0.910226	0.963623
Cingulate cortex: area 24b	1.17437	0.0579973	1.24985	0.0771318	-6.03895	-0.978554	7.79943e-05	0.0003085	**	Cingulate cortex: area 24b	0.278031	0.00946206	0.279106	0.0129308	-0.385244	-0.0831535	0.716167	0.856164
Cingulate cortex: area 24b'	0.603655	0.0326849	0.629137	0.0426928	-4.05038	-0.596878	0.0124927	0.017895	*	Cingulate cortex: area 24b'	0.142919	0.00594756	0.140462	0.0066711	1.74948	0.368358	0.14052	0.322676
Cingulate cortex: area 25	0.357086	0.0224452	0.375244	0.0284175	-4.83899	-0.638974	0.00844195	0.0125446	*	Cingulate cortex: area 25	0.084499	0.00352576	0.0837235	0.003847	0.926266	0.201586	0.422635	0.605396
Cingulate cortex: area 29a	0.713904	0.0483018	0.750179	0.0475316	-4.83539	-0.763156	0.00519769	0.00818249	**	Cingulate cortex: area 29a	0.168891	0.00728008	0.167528	0.00788054	0.813695	0.172979	0.492689	0.681196
Cingulate cortex: area 29b	0.419154	0.0257797	0.432775	0.0287674	-3.14723	-0.473466	0.060298	0.0743208	-	Cingulate cortex: area 29b	0.0992101	0.00443908	0.0965937	0.00374222	2.70859	0.699138	0.0176631	0.0826004	-
Cingulate cortex: area 29c	1.45472	0.088789	1.50052	0.103067	-3.05196	-0.444323	0.072403	0.0872127	-	Cingulate cortex: area 29c	0.344337	0.0153387	0.335031	0.0171907	2.77754	0.541318	0.0322023	0.116367
Cingulate cortex: area 30	2.86129	0.166963	3.02827	0.203362	-5.51413	-0.821112	0.00105434	0.00197225	**	Cingulate cortex: area 30	0.677227	0.0270547	0.67589	0.0269585	0.197719	0.0495711	0.849977	0.963623
Cingulate cortex: area 32	1.95621	0.119124	2.07062	0.180486	-5.52522	-0.63388	0.0055478	0.00864808	**	Cingulate cortex: area 32	0.46304	0.0207125	0.46186	0.0279248	0.255471	0.0422534	0.854065	0.963623
Amygdalopiriform transition area	1.03678	0.0784671	1.1252	0.07732	-7.85836	-1.14359	5.5368e-05	0.000244542	**	Amygdalopiriform transition area	0.245115	0.0099443	0.251102	0.00982204	-2.38443	-0.609584	0.0235964	0.0974075	-
Primary auditory cortex	1.3902	0.0890037	1.49744	0.112456	-7.1612	-0.953564	0.000147048	0.000449626	**	Primary auditory cortex	0.328941	0.0131001	0.334147	0.0166801	-1.55789	-0.312086	0.186967	0.386074
Secondary auditory cortex: dorsal area	1.3385	0.0788264	1.45023	0.10045	-7.70451	-1.11233	1.35665e-05	0.000111339	**	Secondary auditory cortex: dorsal area	0.316743	0.0110793	0.323722	0.01554	-2.15586	-0.449098	0.0512194	0.156612
Secondary auditory cortex: ventral area	1.78037	0.121046	1.91349	0.141447	-6.95664	-0.941088	0.000266134	0.000665032	**	Secondary auditory cortex: ventral area	0.421165	0.0172479	0.426926	0.0193091	-1.34919	-0.298307	0.231513	0.428033
Caudomedial entorhinal cortex	5.28052	0.366795	5.60475	0.35559	-5.78489	-0.911804	0.00107586	0.00198908	**	Caudomedial entorhinal cortex	1.24923	0.0577929	1.2521	0.0677264	-0.22965	-0.042457	0.861205	0.963623
Cingulum	0.670138	0.0342057	0.722174	0.0539122	-7.20551	-0.965204	4.14589e-05	0.000212644	**	Cingulum	0.158603	0.00404666	0.16112	0.00708317	-1.56236	-0.355388	0.0977886	0.250781
Claustrum	0.293529	0.0171199	0.31612	0.0248472	-7.14643	-0.909209	0.000142292	0.000449564	**	Claustrum	0.0694656	0.00248806	0.0705184	0.00339006	-1.49298	-0.310563	0.178167	0.372745
Cortex-amygdala transition zones	0.824918	0.062754	0.912425	0.0736686	-9.59056	-1.18784	7.80002e-06	7.32561e-05	**	Cortex-amygdala transition zones	0.195175	0.0110226	0.203661	0.013187	-4.16707	-0.643565	0.00946324	0.0489555	*
Claustrum: dorsal part	0.209899	0.0119395	0.224635	0.0108354	-6.55977	-1.35994	6.71965e-06	7.12289e-05	**	Claustrum: dorsal part	0.0496632	0.00128196	0.050169	0.00134115	-1.00819	-0.377138	0.144085	0.322676
Dorsal nucleus of the endopiriform	1.39978	0.0884257	1.50106	0.0994012	-6.74741	-1.01893	0.000116537	0.000394243	**	Dorsal nucleus of the endopiriform	0.331137	0.0109447	0.33499	0.0124723	-1.15007	-0.308893	0.211984	0.410825
Dorsal intermediate entorhinal cortex	1.76254	0.128956	1.88646	0.118216	-6.56934	-1.04832	0.000307066	0.000725673	**	Dorsal intermediate entorhinal cortex	0.41673	0.0157914	0.421137	0.0157414	-1.04648	-0.279971	0.287634	0.49176
Dorsolateral entorhinal cortex	2.42302	0.167965	2.53606	0.151883	-4.45753	-0.744293	0.00890567	0.0131111	*	Dorsolateral entorhinal cortex	0.573093	0.0226036	0.566234	0.0207496	1.21136	0.330567	0.230102	0.428033
Dorsolateral orbital cortex	0.723114	0.0488328	0.794746	0.0660134	-9.01312	-1.0851	1.41759e-05	0.000111339	**	Dorsolateral orbital cortex	0.171064	0.00698215	0.177335	0.0106574	-3.53646	-0.588455	0.00954475	0.0489555	*
Dorsal tenia tecta	0.784037	0.0498547	0.832274	0.0518198	-5.79577	-0.930854	0.000581209	0.00124882	**	Dorsal tenia tecta	0.185495	0.00689934	0.185781	0.00643111	-0.153969	-0.0444784	0.869844	0.963623
Ectorhinal cortex	2.29693	0.159618	2.4635	0.164056	-6.76138	-1.01531	0.000215547	0.000570238	**	Ectorhinal cortex	0.543243	0.0208195	0.549711	0.0186516	-1.17661	-0.346778	0.214457	0.410825
Frontal cortex: area 3	0.741405	0.0355856	0.79626	0.038004	-6.88914	-1.44341	4.03792e-07	1.26481e-05	**	Frontal cortex: area 3	0.175522	0.00541154	0.177905	0.00684755	-1.33941	-0.347989	0.142871	0.322676
Frontal association cortex	6.01877	0.339038	6.1978	0.416641	-2.88864	-0.429704	0.075061	0.0897345	-	Frontal association cortex	1.4249	0.0598417	1.38319	0.0542239	3.01536	0.769184	0.00691887	0.0445243	*
Intermediate nucleus of the endopiriform claustrum	0.554594	0.0302701	0.588115	0.0377153	-5.69958	-0.888765	0.000388135	0.000869206	**	Intermediate nucleus of the endopiriform claustrum	0.131264	0.00439228	0.131282	0.00512739	-0.0137528	-0.00352127	0.988448	0.996483
Insular region: not subdivided	6.67857	0.391794	7.20105	0.38	-7.2556	-1.37495	2.83845e-06	3.76094e-05	**	Insular region: not subdivided	1.57995	0.0393567	1.60777	0.0385619	-1.7298	-0.721209	0.00817597	0.0476021	*
Lateral orbital cortex	2.87183	0.184128	3.1173	0.241788	-7.87432	-1.01521	4.85943e-05	0.000227249	**	Lateral orbital cortex	0.679424	0.0251802	0.695456	0.0338914	-2.3052	-0.473031	0.0432616	0.141835
Lateral parietal association cortex	0.187835	0.0119468	0.200438	0.0147083	-6.28788	-0.856885	0.000629896	0.00133539	**	Lateral parietal association cortex	0.0444597	0.00214218	0.0447338	0.00221893	-0.612764	-0.123534	0.631091	0.791089
Primary motor cortex	6.30653	0.295789	6.72138	0.342787	-6.17209	-1.21022	6.18078e-06	7.12289e-05	**	Primary motor cortex	1.49299	0.0426372	1.50151	0.0595473	-0.567386	-0.143069	0.528938	0.725012
Secondary motor cortex	5.46967	0.251708	5.78299	0.32829	-5.41795	-0.954398	0.000122946	0.000407257	**	Secondary motor cortex	1.2949	0.0358886	1.29127	0.0457669	0.281051	0.0792958	0.735425	0.866167
Medial entorhinal cortex	0.773536	0.0601542	0.838072	0.0534864	-7.70048	-1.20658	5.70817e-05	0.000245298	**	Medial entorhinal cortex	0.182915	0.00920827	0.187112	0.00790785	-2.24304	-0.530739	0.0658757	0.187041
Medial orbital cortex	1.43067	0.0955327	1.5065	0.135286	-5.03364	-0.560529	0.0155609	0.0218957	*	Medial orbital cortex	0.338519	0.0152432	0.335906	0.0191373	0.777794	0.136522	0.563491	0.734345
Medial parietal association cortex	0.365923	0.0232857	0.388179	0.0274008	-5.73336	-0.812227	0.00137093	0.00244916	**	Medial parietal association cortex	0.0866121	0.0041659	0.086645	0.0041507	-0.0379876	-0.00792983	0.975859	0.996483
Piriform cortex	9.94776	0.589637	10.7045	0.636614	-7.06951	-1.18872	1.47051e-05	0.000111339	**	Piriform cortex	2.35323	0.0571618	2.38953	0.0768913	-1.5191	-0.472087	0.0437098	0.141835
Posterolateral cortical amygdaloid area	0.965198	0.0837809	1.06058	0.085773	-8.99348	-1.11204	6.29052e-05	0.000263209	**	Posterolateral cortical amygdaloid area	0.228208	0.013761	0.236636	0.0138055	-3.56132	-0.610434	0.0223722	0.0974075	-
Posteromedial cortical amygdaloid area	1.28089	0.102718	1.38887	0.101797	-7.77429	-1.06069	0.000154256	0.000455996	**	Posteromedial cortical amygdaloid area	0.302822	0.0147568	0.309818	0.0113275	-2.25811	-0.617618	0.0462343	0.147024
Perirhinal cortex	2.39635	0.168164	2.52901	0.154452	-5.24564	-0.858925	0.0025782	0.00436099	**	Perirhinal cortex	0.566785	0.0231966	0.564495	0.0175717	0.405693	0.13033	0.671453	0.821238
Parietal cortex: posterior area: rostral part	0.122287	0.00819586	0.131371	0.00969493	-6.91472	-0.936978	0.000263269	0.000665032	**	Parietal cortex: posterior area: rostral part	0.028946	0.00154348	0.0293239	0.00156157	-1.28865	-0.24199	0.353866	0.554157
Rostral amygdalopiriform area	0.49925	0.0448538	0.556377	0.0476641	-10.2677	-1.19854	1.4537e-05	0.000111339	**	Rostral amygdalopiriform area	0.118008	0.00710111	0.124153	0.00828408	-4.94932	-0.741751	0.00334784	0.0261772	*
Primary somatosensory cortex	4.30614	0.228702	4.64664	0.218816	-7.32785	-1.55609	2.62847e-07	1.04481e-05	**	Primary somatosensory cortex	1.01929	0.034876	1.03816	0.0397377	-1.81768	-0.474877	0.0572763	0.168647
Primary somatosensory cortex: barrel field	9.24894	0.563269	10.0867	0.61569	-8.30569	-1.3607	1.09636e-06	1.94157e-05	**	Primary somatosensory cortex: barrel field	2.18899	0.0934456	2.25335	0.119511	-2.85607	-0.538504	0.0246104	0.0977512	-
Primary somatosensory cortex: dysgranular zone	0.385046	0.020965	0.415464	0.0231774	-7.32144	-1.3124	2.01999e-06	3.21176e-05	**	Primary somatosensory cortex: dysgranular zone	0.091152	0.00358579	0.0928253	0.00456286	-1.80263	-0.366722	0.122157	0.298814
Primary somatosensory cortex: forelimb region	3.67036	0.206627	3.96299	0.22159	-7.38404	-1.32058	2.35506e-06	3.40414e-05	**	Primary somatosensory cortex: forelimb region	0.868851	0.0355275	0.885506	0.0450848	-1.88082	-0.36941	0.119886	0.298814
Primary somatosensory cortex: hindlimb region	2.15489	0.120199	2.29448	0.14599	-6.08382	-0.956173	0.000175418	0.000480887	**	Primary somatosensory cortex: hindlimb region	0.510107	0.0206243	0.512417	0.0253756	-0.450834	-0.0910384	0.702152	0.845776
Primary somatosensory cortex: jaw region	0.574553	0.0318876	0.618091	0.0266532	-7.04399	-1.63351	4.77285e-07	1.26481e-05	**	Primary somatosensory cortex: jaw region	0.13603	0.00582909	0.138175	0.00656387	-1.55224	-0.326759	0.189404	0.386094
Primary somatosensory cortex: shoulder region	0.257102	0.0172403	0.276065	0.0201701	-6.86916	-0.940173	0.000267685	0.000665032	**	Primary somatosensory cortex: shoulder region	0.0608511	0.00316467	0.0616405	0.00357274	-1.28068	-0.220956	0.372345	0.568172
Primary somatosensory cortex: trunk region	0.524865	0.0343013	0.560462	0.0412484	-6.35136	-0.86299	0.000648595	0.00133967	**	Primary somatosensory cortex: trunk region	0.124225	0.00613334	0.125103	0.00661796	-0.701552	-0.132618	0.599148	0.768263
Primary somatosensory cortex: upper lip region	5.29529	0.31116	5.78386	0.297831	-8.44706	-1.64041	7.93055e-08	6.30481e-06	**	Primary somatosensory cortex: upper lip region	1.25334	0.0506664	1.2922	0.0559532	-3.00718	-0.694486	0.00700064	0.0445243	*
Secondary somatosensory cortex	6.17372	0.397087	6.75291	0.416294	-8.57699	-1.39132	1.0439e-06	1.94157e-05	**	Secondary somatosensory cortex	1.46043	0.0498661	1.50744	0.0555932	-3.11861	-0.845629	0.00115721	0.0108233	*
Temporal association area	2.87887	0.201126	3.10235	0.224655	-7.20335	-0.994737	0.000167945	0.000476839	**	Temporal association area	0.680931	0.0277196	0.692151	0.0284055	-1.62113	-0.395017	0.130163	0.313575
Primary visual cortex	2.43211	0.166893	2.63212	0.174599	-7.59867	-1.14552	3.41475e-05	0.000197715	**	Primary visual cortex	0.575478	0.0278274	0.587399	0.0205675	-2.02939	-0.579585	0.0671873	0.187418
Primary visual cortex: binocular area	2.12762	0.127315	2.29432	0.170163	-7.26561	-0.979626	7.47651e-05	0.000304812	**	Primary visual cortex: binocular area	0.503659	0.0231741	0.512035	0.0260165	-1.6359	-0.321965	0.196482	0.395453
Primary visual cortex: monocular area	1.68723	0.102122	1.81347	0.141018	-6.96124	-0.895207	0.000218769	0.000570238	**	Primary visual cortex: monocular area	0.399409	0.0187148	0.404614	0.0205529	-1.28644	-0.253254	0.3131	0.518302
Secondary visual cortex: lateral area	2.8103	0.176021	3.04036	0.20539	-7.56673	-1.12009	2.19954e-05	0.000152055	**	Secondary visual cortex: lateral area	0.665092	0.02883	0.678634	0.0298244	-1.99547	-0.454056	0.0815022	0.219642
Secondary visual cortex: mediolateral area	0.836917	0.0543815	0.895348	0.0693822	-6.52605	-0.84216	0.000652881	0.00133967	**	Secondary visual cortex: mediolateral area	0.198134	0.0106782	0.199757	0.00986849	-0.81264	-0.164494	0.547001	0.730719
Secondary visual cortex: mediomedial area	1.62334	0.107228	1.72022	0.130036	-5.63226	-0.745083	0.00277961	0.00460369	**	Secondary visual cortex: mediomedial area	0.384329	0.0215021	0.383787	0.0169567	0.141056	0.0319258	0.915054	0.963623
Claustrum: ventral part	0.461336	0.0268122	0.489781	0.0254447	-5.80778	-1.11793	0.000102366	0.000368895	**	Claustrum: ventral part	0.109149	0.00293586	0.109355	0.00255861	-0.188444	-0.0805411	0.775135	0.899612
Ventral nucleus of the endopiriform claustrum	0.444592	0.0305958	0.477178	0.0311591	-6.82877	-1.04577	0.000154992	0.000455996	**	Ventral nucleus of the endopiriform claustrum	0.105128	0.00315835	0.106513	0.00441772	-1.30114	-0.313711	0.169982	0.360364
Ventral intermediate entorhinal cortex	1.10225	0.0838899	1.20034	0.0816003	-8.17157	-1.20204	2.85283e-05	0.000189	**	Ventral intermediate entorhinal cortex	0.26059	0.0108162	0.267926	0.0112215	-2.73783	-0.653688	0.0132537	0.0638593	-
Ventral orbital cortex	1.32857	0.0873564	1.43486	0.111904	-7.4077	-0.949832	0.000144198	0.000449564	**	Ventral orbital cortex	0.314358	0.0137199	0.320139	0.01617	-1.80574	-0.357505	0.143711	0.322676
Ventral tenia tecta	0.130751	0.0105218	0.140233	0.00737378	-6.76147	-1.28588	0.000187234	0.00050458	**	Ventral tenia tecta	0.030924	0.00175079	0.0313106	0.000761495	-1.23466	-0.507658	0.278963	0.482119
brainvolumes	422.583	20.0538	447.978	23.0452	-5.66871	-1.10195	3.17354e-05

## Sheet: Kctd13
Kctd13
Absolute Volumes	KO		WT							Relative Volumes	KO		WT
	Mean	SD	Mean	SD	%Diff	Effect	p-Value	FDR			Mean	SD	Mean	SD	%Diff	Effect	p-Value	FDR
amygdala	10.1358	0.606765	10.1019	0.580217	0.335115	0.0583454	0.847547	0.918526		amygdala	2.3354	0.0676627	2.28884	0.0706823	2.03432	0.658757	0.0273703	0.264152
anterior_commissure_pars_anterior	1.27309	0.0807944	1.3195	0.0602762	-3.51734	-0.769976	0.0324942	0.27023		anterior_commissure_pars_anterior	0.293199	0.00551504	0.299057	0.00545363	-1.95887	-1.07418	0.000752006	0.14451
anterior_commissure_pars_posterior	0.41036	0.0320453	0.422207	0.0257032	-2.80587	-0.460899	0.173638	0.62155		anterior_commissure_pars_posterior	0.0944777	0.00372675	0.0956656	0.00368258	-1.24166	-0.322558	0.282822	0.612307
basal_forebrain	5.22059	0.322877	5.24779	0.29756	-0.518363	-0.091419	0.767774	0.887729		basal_forebrain	1.20285	0.039603	1.18894	0.0320055	1.16976	0.434545	0.197023	0.554583
bed_nucleus_of_stria_terminalis	1.34247	0.0972726	1.32447	0.0690624	1.35893	0.260614	0.473162	0.741976		bed_nucleus_of_stria_terminalis	0.309111	0.0103217	0.300193	0.00976061	2.97072	0.913659	0.00430647	0.14451
cerebellar_peduncle_inferior	0.832101	0.068878	0.861454	0.0612637	-3.40747	-0.479139	0.133878	0.574962		cerebellar_peduncle_inferior	0.191616	0.0102229	0.195114	0.00857274	-1.79293	-0.408069	0.215207	0.514926
cerebellar_peduncle_middle	1.20923	0.0983232	1.26565	0.0933766	-4.45748	-0.604178	0.0522214	0.379875		cerebellar_peduncle_middle	0.278459	0.0141348	0.286685	0.0144485	-2.86922	-0.569305	0.0573595	0.361186
cerebellar_peduncle_superior	1.00414	0.0704918	0.993161	0.0475484	1.10575	0.230961	0.538847	0.799895		cerebellar_peduncle_superior	0.23126	0.00793563	0.225109	0.00592533	2.73237	1.03805	0.00469904	0.150785
cerebral_aqueduct	0.463584	0.0520541	0.452552	0.0347617	2.43762	0.317346	0.402565	0.725958		cerebral_aqueduct	0.10671	0.00950582	0.102684	0.00823677	3.92088	0.488796	0.131918	0.41885
cerebral_peduncle	2.10675	0.151465	2.15288	0.117529	-2.14283	-0.392519	0.25472	0.66383		cerebral_peduncle	0.485043	0.0140296	0.487784	0.0121605	-0.561809	-0.225354	0.482758	0.761134
colliculus_inferior	5.59127	0.364572	5.67968	0.316092	-1.55663	-0.279703	0.384319	0.714289		colliculus_inferior	1.28774	0.0345673	1.28719	0.0466513	0.042813	0.0118129	0.9639	0.989597
colliculus_superior	8.37822	0.570568	8.4526	0.432725	-0.879965	-0.171887	0.62087	0.803997		colliculus_superior	1.92938	0.0550715	1.91583	0.0615343	0.707535	0.220286	0.435372	0.744052
corpus_callosum	12.2494	0.877775	12.363	0.565807	-0.919065	-0.200818	0.604432	0.803997		corpus_callosum	2.82017	0.0769344	2.80229	0.0664841	0.638078	0.268948	0.403592	0.744052
corticospinal_tract_pyramids	1.6557	0.160537	1.69401	0.102802	-2.26161	-0.372676	0.340395	0.66383		corticospinal_tract_pyramids	0.380944	0.0230617	0.383785	0.0128979	-0.740231	-0.220261	0.6087	0.855811
cuneate_nucleus	0.258211	0.0236427	0.269884	0.0184206	-4.32499	-0.633663	0.0684678	0.379875		cuneate_nucleus	0.059515	0.00469387	0.0611611	0.00324168	-2.69148	-0.507804	0.173359	0.486213
dentate_gyrus_of_hippocampus	3.65846	0.276379	3.61128	0.189538	1.30648	0.248924	0.503095	0.741976		dentate_gyrus_of_hippocampus	0.842438	0.0339246	0.818487	0.0260417	2.92628	0.919727	0.0101667	0.14451
facial_nerve_cranial_nerve_7	0.215946	0.0191228	0.221359	0.0173078	-2.44517	-0.312726	0.319715	0.66383		facial_nerve_cranial_nerve_7	0.0497254	0.00303868	0.0501415	0.00285555	-0.829921	-0.145728	0.63459	0.861201
fasciculus_retroflexus	0.23767	0.0154569	0.237521	0.0108649	0.0626874	0.0137042	0.970022	0.987091		fasciculus_retroflexus	0.0547426	0.00137572	0.0538375	0.00123298	1.68123	0.734101	0.0233388	0.262926
fimbria	3.19745	0.243872	3.15747	0.154701	1.26625	0.258443	0.510199	0.764154		fimbria	0.736309	0.0321793	0.715771	0.0233703	2.86937	0.878812	0.0171779	0.230598
fornix	0.644999	0.0496949	0.637492	0.0347565	1.17757	0.215986	0.555775	0.781249		fornix	0.148468	0.00494591	0.144445	0.00365851	2.7852	1.09965	0.00304805	0.114009
fourth_ventricle	0.867173	0.0657848	0.86119	0.0732095	0.69477	0.0817284	0.772006	0.901696		fourth_ventricle	0.199776	0.0106382	0.195102	0.01299	2.39584	0.359841	0.188697	0.554583
fundus_of_striatum	0.154219	0.0105372	0.156244	0.00990809	-1.29588	-0.204352	0.505507	0.751976		fundus_of_striatum	0.0355202	0.00113995	0.0354005	0.00145723	0.338142	0.0821446	0.757805	0.929896
globus_pallidus	3.027	0.22039	3.05381	0.19699	-0.877846	-0.136087	0.665735	0.83339		globus_pallidus	0.696926	0.0223086	0.691754	0.0259133	0.747715	0.199602	0.472012	0.75572
habenular_commissure	0.0500879	0.00615141	0.049411	0.00519288	1.36991	0.130349	0.688718	0.855537		habenular_commissure	0.0115198	0.00103776	0.0111876	0.000940466	2.96896	0.353182	0.261518	0.68358
hippocampus	19.2288	1.36042	19.3494	0.877783	-0.623181	-0.137371	0.722662	0.855537		hippocampus	4.42766	0.133394	4.38564	0.0888454	0.958282	0.473032	0.215183	0.561432
hypothalamus	10.4295	0.659483	10.4534	0.537247	-0.228314	-0.0444236	0.893573	0.932654		hypothalamus	2.40262	0.0696083	2.36873	0.0500958	1.43067	0.676479	0.0646619	0.385324
inferior_olivary_complex	0.303463	0.0302506	0.306641	0.0235003	-1.03638	-0.135232	0.692647	0.836745		inferior_olivary_complex	0.0698639	0.00523775	0.0694682	0.0039252	0.569631	0.100813	0.773222	0.929896
internal_capsule	2.82995	0.207166	2.84675	0.168796	-0.590002	-0.0995039	0.764506	0.887729		internal_capsule	0.651502	0.0198163	0.644958	0.0206177	1.01468	0.317411	0.278388	0.596457
interpedunclar_nucleus	0.254892	0.0160841	0.257585	0.0105051	-1.04537	-0.256322	0.504965	0.764154		interpedunclar_nucleus	0.0587259	0.00187591	0.0584206	0.00213926	0.522663	0.142733	0.609359	0.855811
lateral_olfactory_tract	0.816375	0.0475224	0.856406	0.0453432	-4.67436	-0.882856	0.00545945	0.27023		lateral_olfactory_tract	0.188209	0.00801963	0.194242	0.00999157	-3.10581	-0.603787	0.0289424	0.264316
lateral_septum	3.10073	0.251352	3.081	0.192756	0.640244	0.102336	0.766604	0.887729		lateral_septum	0.713885	0.0323885	0.69811	0.0283007	2.2596	0.557388	0.085549	0.349416
lateral_ventricle	3.82977	0.51081	3.68958	0.330897	3.79949	0.423652	0.275321	0.66383		lateral_ventricle	0.879687	0.0821313	0.836021	0.0642236	5.22317	0.679918	0.0507398	0.279504
mammillary_bodies	0.473211	0.0428093	0.479044	0.0353545	-1.21778	-0.165005	0.616841	0.803997		mammillary_bodies	0.10902	0.00781061	0.108509	0.00525351	0.47109	0.0973016	0.795741	0.954802
mammilothalamic_tract	0.242821	0.0155177	0.243788	0.0112924	-0.396704	-0.0856432	0.810155	0.90212		mammilothalamic_tract	0.0559426	0.00173694	0.0552534	0.0011434	1.24735	0.602763	0.119116	0.41885
medial_lemniscus_medial_longitudinal_fasciculus	2.57567	0.198263	2.62013	0.122122	-1.69696	-0.364082	0.364797	0.685369		medial_lemniscus_medial_longitudinal_fasciculus	0.592908	0.0209092	0.59391	0.0157608	-0.168726	-0.0635805	0.855217	0.972518
medial_septum	1.21297	0.0805394	1.23351	0.0753109	-1.66534	-0.272766	0.376473	0.685369		medial_septum	0.2794	0.00924882	0.279454	0.00950872	-0.0193952	-0.00570012	0.984454	0.989597
medulla	27.0761	2.08899	27.8238	1.50258	-2.68712	-0.497584	0.17049	0.588088		medulla	6.23535	0.283922	6.30469	0.177822	-1.09985	-0.389952	0.326304	0.631669
midbrain	13.3306	0.869166	13.4287	0.593153	-0.729983	-0.165264	0.657235	0.83339		midbrain	3.07011	0.071541	3.04402	0.0727329	0.857234	0.35877	0.226475	0.598746
nucleus_accumbens	3.93461	0.212056	3.98869	0.196163	-1.35571	-0.275662	0.374209	0.699289		nucleus_accumbens	0.906821	0.0238298	0.904105	0.0271768	0.300401	0.0999359	0.7203	0.928425
olfactory_bulbs	23.9612	1.54661	24.7729	0.962155	-3.27647	-0.843602	0.0381868	0.27023		olfactory_bulbs	5.51894	0.140921	5.61602	0.0968712	-1.72864	-1.00217	0.00924824	0.230598
olfactory_tubercle	3.22908	0.225885	3.33111	0.195981	-3.06293	-0.520608	0.108928	0.60575		olfactory_tubercle	0.744385	0.0418867	0.754895	0.029106	-1.39223	-0.361091	0.328466	0.75572
optic_tract	1.57052	0.120826	1.60812	0.0900402	-2.3383	-0.417622	0.237803	0.66383		optic_tract	0.361637	0.0155102	0.364406	0.0112909	-0.759726	-0.245196	0.492528	0.761134
periaqueductal_grey	3.82192	0.281534	3.75517	0.182602	1.7776	0.365559	0.345296	0.685369		periaqueductal_grey	0.880113	0.0341938	0.851513	0.0348475	3.35872	0.820717	0.00737747	0.14451
pons	16.5003	1.17566	16.8502	1.00245	-2.07624	-0.348993	0.283415	0.66383		pons	3.80039	0.14923	3.81775	0.132089	-0.454863	-0.131469	0.678058	0.869834
pontine_nucleus	0.716005	0.0755848	0.76492	0.0626136	-6.3947	-0.781208	0.0211944	0.27023		pontine_nucleus	0.164913	0.0143844	0.173272	0.0108179	-4.82388	-0.772646	0.0310986	0.279504
posterior_commissure	0.141108	0.0108399	0.138057	0.00867404	2.20948	0.351663	0.297766	0.66383		posterior_commissure	0.0324968	0.00146007	0.0312893	0.00148662	3.85913	0.812239	0.00798592	0.14451
pre_para_subiculum	2.02001	0.138281	2.00663	0.113791	0.666566	0.117545	0.721907	0.855537		pre_para_subiculum	0.465161	0.0129628	0.454605	0.0118447	2.3221	0.891228	0.0060702	0.14451
stratum_granulosum_of_hippocampus	0.963253	0.0806919	0.951342	0.0564281	1.25195	0.211072	0.564801	0.781249		stratum_granulosum_of_hippocampus	0.221749	0.0108483	0.215625	0.00920307	2.84032	0.665478	0.0448816	0.285625
stria_medullaris	0.671843	0.0482932	0.668332	0.0299553	0.525443	0.117231	0.768354	0.901696		stria_medullaris	0.154755	0.00642877	0.151486	0.00311441	2.15773	1.04953	0.0335261	0.285625
stria_terminalis	0.878049	0.0654222	0.874127	0.0474781	0.448586	0.0825899	0.817119	0.90212		stria_terminalis	0.202136	0.00672601	0.198108	0.00648701	2.03343	0.620993	0.0446034	0.279504
striatum	19.6328	1.22402	19.7935	0.956573	-0.811838	-0.167986	0.622306	0.803997		striatum	4.52203	0.103099	4.48626	0.11781	0.797336	0.30363	0.27913	0.607305
subependymale_zone_rhinocele	0.0603107	0.00322401	0.0623411	0.0031477	-3.25684	-0.645026	0.0361765	0.27023		subependymale_zone_rhinocele	0.0139021	0.000452606	0.0141322	0.000479413	-1.62877	-0.480132	0.101157	0.41885
superior_olivary_complex	0.776422	0.0765863	0.812639	0.0605518	-4.45663	-0.598104	0.0821483	0.430893		superior_olivary_complex	0.178785	0.0136176	0.184063	0.00922524	-2.86757	-0.572142	0.130977	0.41885
thalamus	16.5178	0.978862	16.7272	0.769566	-1.25239	-0.272218	0.42408	0.741976		thalamus	3.80633	0.118396	3.79166	0.0966734	0.386787	0.151703	0.647677	0.869834
third_ventricle	1.23979	0.117332	1.22491	0.0810963	1.21488	0.183501	0.619308	0.803997		third_ventricle	0.285516	0.0200498	0.277617	0.0139471	2.84514	0.566324	0.128073	0.41885
ventral_tegmental_decussation	0.121911	0.0083258	0.122517	0.00647373	-0.494871	-0.0936555	0.784066	0.90212		ventral_tegmental_decussation	0.0280823	0.00102526	0.0277753	0.00112498	1.10532	0.272898	0.338672	0.710648
lobules_1_2_lingula_and_central_lobule_ventral	1.54894	0.153213	1.59144	0.151048	-2.67071	-0.281386	0.348604	0.685369		lobules_1_2_lingula_and_central_lobule_ventral	0.356563	0.02587	0.360893	0.0330679	-1.19989	-0.130952	0.623315	0.855811
lobule_3_central_lobule_dorsal	1.8757	0.167263	1.91019	0.120851	-1.80596	-0.285454	0.427008	0.741976		lobule_3_central_lobule_dorsal	0.431752	0.0249606	0.43295	0.0214232	-0.276751	-0.0559298	0.862121	0.973916
lobules_4_5_culmen_ventral_and_dorsal	3.93917	0.289498	4.00558	0.298066	-1.65793	-0.222802	0.447476	0.741976		lobules_4_5_culmen_ventral_and_dorsal	0.907004	0.032949	0.907305	0.0460196	-0.0331488	-0.00653549	0.979784	0.989597
lobule_6_declive	2.63378	0.171665	2.66547	0.238602	-1.18909	-0.132836	0.607658	0.803997		lobule_6_declive	0.606974	0.0255421	0.603661	0.0414323	0.548761	0.0799535	0.745667	0.929896
lobule_7_tuber_or_folium	0.993226	0.076627	1.00905	0.118023	-1.56802	-0.13406	0.592438	0.803997		lobule_7_tuber_or_folium	0.228906	0.0136904	0.228444	0.0220099	0.202373	0.0210046	0.932222	0.989063
lobule_8_pyramis	1.60685	0.124251	1.62651	0.17466	-1.2089	-0.112578	0.662132	0.832104		lobule_8_pyramis	0.37012	0.0193928	0.368146	0.0303948	0.536405	0.0649701	0.794028	0.950938
lobule_9_uvula	2.73408	0.247641	2.80983	0.239338	-2.69554	-0.316457	0.297317	0.66383		lobule_9_uvula	0.629101	0.0322955	0.636381	0.0415071	-1.14397	-0.175391	0.510239	0.76931
lobule_10_nodulus	1.24325	0.101735	1.27462	0.105121	-2.46134	-0.298444	0.309336	0.66383		lobule_10_nodulus	0.286316	0.0153002	0.288682	0.0179641	-0.819545	-0.1317	0.63301	0.855811
anterior_lobule_lobules_4_5	1.59871	0.140869	1.64691	0.144143	-2.92692	-0.334415	0.257576	0.66383		anterior_lobule_lobules_4_5	0.368064	0.0219359	0.37317	0.0274101	-1.3685	-0.186312	0.489081	0.761134
simple_lobule_lobule_6	4.41533	0.307348	4.5591	0.36021	-3.15353	-0.399136	0.152447	0.62155		simple_lobule_lobule_6	1.01707	0.0395596	1.03248	0.0553802	-1.49262	-0.278275	0.283412	0.631669
crus_1_ansiform_lobule_lobule_6	4.15	0.286953	4.22803	0.342466	-1.84533	-0.227821	0.406856	0.725958		crus_1_ansiform_lobule_lobule_6	0.955985	0.0382132	0.957332	0.0509524	-0.14067	-0.0264302	0.91969	0.982385
crus_2_ansiform_lobule_lobule_7	3.5949	0.297281	3.7148	0.330946	-3.22741	-0.36227	0.202932	0.66383		crus_2_ansiform_lobule_lobule_7	0.827736	0.0431956	0.840694	0.0474258	-1.54134	-0.273226	0.337964	0.710648
paramedian_lobule_lobule_7	3.75677	0.317932	3.89912	0.388004	-3.65079	-0.366874	0.180464	0.62155		paramedian_lobule_lobule_7	0.864716	0.0427755	0.882224	0.0604188	-1.98452	-0.289776	0.26284	0.607305
copula_pyramis_lobule_8	2.35199	0.175814	2.37747	0.209923	-1.07161	-0.121365	0.657627	0.83339		copula_pyramis_lobule_8	0.541761	0.0259917	0.538282	0.0333553	0.646276	0.104295	0.695089	0.899072
flocculus_FL	0.943776	0.0834978	0.981269	0.0822556	-3.82079	-0.455801	0.132172	0.588088		flocculus_FL	0.217184	0.0107711	0.222273	0.0143693	-2.28976	-0.354195	0.181012	0.486213
paraflocculus_PFL	3.68264	0.365338	3.76522	0.296782	-2.19317	-0.278243	0.404689	0.725958		paraflocculus_PFL	0.848718	0.0729807	0.853467	0.0574803	-0.556458	-0.0826228	0.807462	0.964783
trunk_of_arbor_vita	4.02268	0.272846	4.11919	0.234132	-2.34275	-0.412169	0.204736	0.66383		trunk_of_arbor_vita	0.926218	0.0202331	0.933332	0.0284241	-0.762203	-0.250276	0.333496	0.744052
lobule_1_2_white_matter	0.0721092	0.00806554	0.074592	0.0078275	-3.32852	-0.317191	0.295191	0.66383		lobule_1_2_white_matter	0.0165985	0.00144316	0.0169257	0.00182265	-1.93332	-0.179534	0.503185	0.779228
lobule_3_white_matter	0.208854	0.0196978	0.213863	0.0141291	-2.34225	-0.354531	0.327098	0.685369		lobule_3_white_matter	0.0480657	0.00296307	0.0484726	0.00256617	-0.839611	-0.158595	0.62101	0.869834
trunk_of_lobules_1_3_white_matter	0.142412	0.0118991	0.146486	0.00996442	-2.78063	-0.408777	0.214796	0.66383		trunk_of_lobules_1_3_white_matter	0.032786	0.00166916	0.033194	0.00169761	-1.22916	-0.240342	0.415566	0.761134
lobules_4_5_white_matter	0.59857	0.0532653	0.60652	0.0402704	-1.31064	-0.197398	0.570956	0.803997		lobules_4_5_white_matter	0.137749	0.00731872	0.137397	0.00568298	0.255945	0.0618799	0.856411	0.973916
lobules_6_7_white_matter	0.703641	0.0457125	0.721641	0.0596605	-2.49436	-0.301713	0.256938	0.66383		lobules_6_7_white_matter	0.162151	0.00680568	0.163463	0.0102244	-0.802924	-0.128368	0.610878	0.869834
lobule_8_white_matter	0.1515	0.0137244	0.154499	0.0165625	-1.94075	-0.181037	0.507289	0.741976		lobule_8_white_matter	0.0348973	0.00249317	0.0349698	0.00288279	-0.207329	-0.0251501	0.927724	0.982385
trunk_of_lobules_6_8_white_matter	0.10091	0.00895792	0.103243	0.0078557	-2.25933	-0.29693	0.3529	0.685369		trunk_of_lobules_6_8_white_matter	0.023235	0.00146999	0.0233884	0.0013059	-0.655603	-0.117417	0.710209	0.899072
lobule_9_white_matter	0.344114	0.032143	0.353987	0.0290532	-2.78916	-0.339834	0.280405	0.66383		lobule_9_white_matter	0.0791538	0.00401504	0.0801585	0.00472462	-1.25338	-0.21265	0.441245	0.744052
lobule_10_white_matter	0.0856094	0.00783057	0.0888053	0.00935767	-3.5988	-0.34153	0.215696	0.62155		lobule_10_white_matter	0.0197238	0.00144371	0.0201079	0.00176543	-1.9099	-0.217534	0.423666	0.710648
anterior_lobule_white_matter	0.0940197	0.0086028	0.0970573	0.00860222	-3.12977	-0.353126	0.237536	0.66383		anterior_lobule_white_matter	0.0216449	0.00139749	0.0219946	0.00167276	-1.58966	-0.209018	0.445837	0.744052
simple_lobule_white_matter	0.413344	0.0313503	0.431526	0.0331627	-4.21333	-0.548255	0.0625728	0.449743		simple_lobule_white_matter	0.0952206	0.00480953	0.0977179	0.0048238	-2.55562	-0.517704	0.0856649	0.41885
crus_1_white_matter	0.373079	0.0321004	0.385158	0.0299238	-3.13621	-0.403672	0.19364	0.66383		crus_1_white_matter	0.0858891	0.00476758	0.0871989	0.00409216	-1.50216	-0.320091	0.32286	0.693199
trunk_of_simple_and_crus_1_white_matter	0.148875	0.0101092	0.150704	0.00962539	-1.21365	-0.19002	0.532989	0.799203		trunk_of_simple_and_crus_1_white_matter	0.0342995	0.00139006	0.0341494	0.00150312	0.439541	0.0998592	0.726813	0.929896
crus_2_white_matter	0.24531	0.0259875	0.258284	0.023784	-5.0233	-0.54551	0.084286	0.477114		crus_2_white_matter	0.0564407	0.00430668	0.0584486	0.00352316	-3.43519	-0.569892	0.0905386	0.41885
paramedian_lobule	0.150269	0.0139122	0.157988	0.0156868	-4.88608	-0.492097	0.0843909	0.477114		paramedian_lobule	0.0345954	0.00220463	0.0357503	0.00249767	-3.2304	-0.462383	0.10352	0.41885
trunk_of_crus_2_and_paramedian_white_matter	0.318153	0.022519	0.323564	0.0227456	-1.6722	-0.237876	0.421899	0.741976		trunk_of_crus_2_and_paramedian_white_matter	0.0732725	0.00282421	0.073293	0.00329318	-0.027965	-0.00622388	0.982026	0.989597
copula_white_matter	0.0831848	0.00763027	0.0836659	0.0101042	-0.575041	-0.0476152	0.856238	0.918526		copula_white_matter	0.0191467	0.00113908	0.0189342	0.00183089	1.12234	0.116067	0.63881	0.855811
paraflocculus_white_matter	0.298392	0.0281931	0.306535	0.0209335	-2.65649	-0.388997	0.272118	0.66383		paraflocculus_white_matter	0.068714	0.00475472	0.0694898	0.00396245	-1.11642	-0.195787	0.550842	0.807762
flocculus_white_matter	0.0661466	0.00718833	0.0697856	0.00786011	-5.2146	-0.462976	0.108453	0.574962		flocculus_white_matter	0.0152076	0.00103553	0.0158002	0.00150047	-3.75075	-0.394962	0.126172	0.41885
dentate_nucleus	0.328802	0.0227597	0.336333	0.0185612	-2.23894	-0.405701	0.225353	0.66383		dentate_nucleus	0.0757079	0.00207508	0.0762138	0.00233799	-0.663857	-0.216405	0.441779	0.76931
nucleus_interpositus	0.415837	0.029444	0.422186	0.0223662	-1.50379	-0.283858	0.414689	0.741976		nucleus_interpositus	0.0957409	0.00269629	0.0956958	0.00339421	0.0470779	0.0132731	0.960473	0.989597
fastigial_nucleus	0.451772	0.032446	0.459189	0.0303073	-1.61519	-0.244719	0.427358	0.741976		fastigial_nucleus	0.104032	0.00370765	0.10405	0.00484666	-0.0170587	-0.00366223	0.988933	0.989597
Cingulate_cortex_area_24a	1.54315	0.113016	1.62346	0.0875564	-4.94732	-0.917329	0.00994759	0.27023		Cingulate_cortex_area_24a	0.355473	0.0163282	0.36815	0.0176971	-3.44323	-0.716291	0.0152586	0.168635
Cingulate_cortex_area_24a	0.788974	0.057422	0.824329	0.0498196	-4.28888	-0.70965	0.0308729	0.27023		Cingulate_cortex_area_24a	0.181718	0.00775143	0.186845	0.0084817	-2.74375	-0.604426	0.0379589	0.262926
Cingulate_cortex_area_24b	1.49015	0.110539	1.53241	0.0982518	-2.75811	-0.430176	0.177457	0.62155		Cingulate_cortex_area_24b	0.343312	0.0182092	0.347376	0.0180946	-1.16991	-0.224597	0.45176	0.744052
Cingulate_cortex_area_24b	0.644579	0.0482776	0.656894	0.0378727	-1.87472	-0.325166	0.341049	0.66383		Cingulate_cortex_area_24b	0.148467	0.00714936	0.148868	0.00550737	-0.269355	-0.0728083	0.832243	0.967528
Cingulate_cortex_area_25	0.474341	0.0313496	0.481141	0.0180831	-1.41334	-0.37605	0.372433	0.699289		Cingulate_cortex_area_25	0.109285	0.00411606	0.1091	0.00282083	0.169272	0.0654688	0.859935	0.973689
Cingulate_cortex_area_29a	0.705661	0.0474669	0.738941	0.0516444	-4.50373	-0.644405	0.0278085	0.27023		Cingulate_cortex_area_29a	0.162602	0.00735775	0.167483	0.00970694	-2.91391	-0.502764	0.0611553	0.285625
Cingulate_cortex_area_29b	0.384327	0.0276476	0.385136	0.0218515	-0.210131	-0.037036	0.912802	0.940044		Cingulate_cortex_area_29b	0.088486	0.00254701	0.0872552	0.00249376	1.41055	0.493543	0.104855	0.41885
Cingulate_cortex_area_29c	1.67082	0.122223	1.71386	0.103509	-2.51183	-0.415898	0.204123	0.66383		Cingulate_cortex_area_29c	0.384786	0.0163741	0.388361	0.0148545	-0.920564	-0.240675	0.442171	0.744052
Cingulate_cortex_area_30	2.64098	0.171337	2.64812	0.146992	-0.269666	-0.0485814	0.880113	0.932654		Cingulate_cortex_area_30	0.608287	0.0173218	0.599946	0.0147435	1.3903	0.565741	0.0856013	0.41885
Cingulate_cortex_area_32	2.29072	0.163178	2.36575	0.132428	-3.17134	-0.566542	0.0939109	0.574962		Cingulate_cortex_area_32	0.527708	0.0233933	0.536453	0.0264162	-1.63013	-0.331042	0.240988	0.617346
Amygdalopiriform_transition_area	1.06915	0.074638	1.08705	0.0707855	-1.64666	-0.252876	0.408489	0.728726		Amygdalopiriform_transition_area	0.246379	0.011969	0.246265	0.00971691	0.0461665	0.0117004	0.971947	0.989597
Primary_auditory_cortex	1.37847	0.0920705	1.3881	0.0860427	-0.694017	-0.111964	0.715654	0.855537		Primary_auditory_cortex	0.317683	0.0146326	0.31457	0.0137235	0.989846	0.226892	0.460605	0.744052
Secondary_auditory_cortex_dorsal_area	1.43403	0.0987236	1.43775	0.0803232	-0.258645	-0.0462961	0.889201	0.932654		Secondary_auditory_cortex_dorsal_area	0.330419	0.0147315	0.325869	0.0124562	1.39642	0.365321	0.264087	0.596457
Secondary_auditory_cortex_ventral_area	1.70879	0.107405	1.74037	0.100682	-1.81433	-0.313622	0.309269	0.66383		Secondary_auditory_cortex_ventral_area	0.393826	0.015921	0.39441	0.0151754	-0.148016	-0.0384694	0.899289	0.973916
Caudomedial_entorhinal_cortex	5.33169	0.320701	5.41211	0.304687	-1.486	-0.263957	0.387989	0.685369		Caudomedial_entorhinal_cortex	1.22887	0.0483867	1.2264	0.0396962	0.201463	0.0622413	0.850708	0.972518
Cingulum	0.75808	0.0555547	0.761348	0.0363981	-0.429205	-0.0897778	0.814559	0.90212		Cingulum	0.174557	0.00619347	0.17256	0.00432643	1.15687	0.461418	0.211737	0.596457
Claustrum	0.315801	0.0201912	0.328548	0.016035	-3.87987	-0.794962	0.022184	0.27023		Claustrum	0.0727606	0.00257562	0.0745201	0.00353394	-2.36114	-0.497894	0.0601088	0.338884
Cortex_amygdala_transition_zones	0.827603	0.0616891	0.846686	0.059123	-2.25384	-0.322767	0.28998	0.66383		Cortex_amygdala_transition_zones	0.190734	0.0106452	0.191894	0.010807	-0.604519	-0.107341	0.715567	0.929896
Claustrum_dorsal_part	0.222681	0.0140989	0.225803	0.00931543	-1.38255	-0.335127	0.380439	0.685369		Claustrum_dorsal_part	0.0513351	0.00248796	0.0512216	0.00212619	0.221493	0.0533595	0.868719	0.973689
Dorsal_nucleus_of_the_endopiriform	1.4691	0.0903866	1.51014	0.0753235	-2.71802	-0.544929	0.10141	0.574962		Dorsal_nucleus_of_the_endopiriform	0.33856	0.0122633	0.342421	0.0138511	-1.12744	-0.278721	0.322392	0.66504
Dorsal_intermediate_entorhinal_cortex	1.88558	0.124744	1.92	0.10519	-1.79264	-0.327206	0.317263	0.675468		Dorsal_intermediate_entorhinal_cortex	0.434394	0.0160358	0.435014	0.0107788	-0.142596	-0.0575493	0.87834	0.973916
Dorsolateral_entorhinal_cortex	2.74605	0.177057	2.78903	0.138582	-1.54096	-0.310124	0.364295	0.686054		Dorsolateral_entorhinal_cortex	0.632532	0.0183704	0.632044	0.0141478	0.0771199	0.0344528	0.920153	0.982385
Dorsolateral_orbital_cortex	0.794476	0.0595118	0.850636	0.0505214	-6.60221	-1.11163	0.00124734	0.155731		Dorsolateral_orbital_cortex	0.18303	0.00939342	0.192889	0.0103581	-5.11121	-0.951813	0.00152245	0.114009
Dorsal_tenia_tecta	0.869782	0.057732	0.887835	0.0442201	-2.03332	-0.408242	0.240223	0.66383		Dorsal_tenia_tecta	0.200345	0.00654373	0.201206	0.00497831	-0.428192	-0.17306	0.617805	0.861201
Ectorhinal_cortex	2.49676	0.157147	2.54664	0.129679	-1.95888	-0.384686	0.246617	0.66383		Ectorhinal_cortex	0.575299	0.019092	0.577216	0.0182728	-0.332247	-0.104953	0.72948	0.929896
Frontal_cortex_area_3	0.840048	0.0418863	0.865416	0.0334867	-2.93132	-0.757558	0.0282468	0.296076		Frontal_cortex_area_3	0.193681	0.00633825	0.196265	0.00640255	-1.31645	-0.403547	0.175975	0.486213
Frontal_association_cortex	6.42259	0.4446	6.61498	0.436217	-2.90839	-0.441041	0.145642	0.588088		Frontal_association_cortex	1.47954	0.0621072	1.49964	0.0846026	-1.34062	-0.237634	0.36327	0.693309
Intermediate_nucleus_of_the_endopiriform_claustrum	0.579247	0.0345353	0.595035	0.0309495	-2.65331	-0.510126	0.109659	0.574962		Intermediate_nucleus_of_the_endopiriform_claustrum	0.133495	0.00463831	0.134885	0.00494997	-1.03063	-0.280844	0.331067	0.708123
Insular_region_not_subdivided	6.86266	0.380253	7.07237	0.286718	-2.96523	-0.731423	0.0404113	0.321401		Insular_region_not_subdivided	1.58202	0.0573292	1.6041	0.0599667	-1.37653	-0.368221	0.208492	0.502234
Lateral_orbital_cortex	3.12064	0.212327	3.28595	0.163907	-5.03109	-1.00862	0.00499622	0.27023		Lateral_orbital_cortex	0.718993	0.0303578	0.74503	0.029811	-3.49485	-0.873425	0.00528578	0.14451
Lateral_parietal_association_cortex	0.201474	0.0162086	0.201355	0.00984676	0.0588123	0.0120265	0.976246	0.987091		Lateral_parietal_association_cortex	0.0463815	0.00210549	0.0456329	0.00105984	1.64043	0.706306	0.13491	0.440685
Primary_motor_cortex	6.6712	0.391474	6.73883	0.323629	-1.00349	-0.208955	0.526455	0.751976		Primary_motor_cortex	1.53763	0.0588055	1.52767	0.0488494	0.651924	0.203876	0.535347	0.784555
Secondary_motor_cortex	5.86229	0.382778	5.92815	0.300554	-1.11094	-0.219123	0.519721	0.741976		Secondary_motor_cortex	1.35098	0.060644	1.34386	0.0475959	0.529682	0.149554	0.660066	0.861201
Medial_entorhinal_cortex	0.781171	0.0488479	0.802897	0.0477405	-2.70602	-0.455097	0.134288	0.588088		Medial_entorhinal_cortex	0.180017	0.00691759	0.181884	0.00513432	-1.02631	-0.363572	0.304395	0.671358
Medial_orbital_cortex	1.68455	0.122009	1.74939	0.103185	-3.70656	-0.628407	0.058045	0.449743		Medial_orbital_cortex	0.388053	0.0175507	0.396593	0.0190659	-2.15317	-0.447884	0.12119	0.480716
Medial_parietal_association_cortex	0.35383	0.0266185	0.353978	0.017766	-0.0415711	-0.00828278	0.982506	0.987401		Medial_parietal_association_cortex	0.081481	0.00356822	0.0802169	0.00187593	1.5758	0.67383	0.139781	0.440685
Piriform_cortex	10.5814	0.5721	10.9103	0.487056	-3.01469	-0.675304	0.0415489	0.379875		Piriform_cortex	2.4385	0.0564432	2.47329	0.0655208	-1.4067	-0.531003	0.0601447	0.41885
Posterolateral_cortical_amygdaloid_area	1.05384	0.0715939	1.06969	0.0718313	-1.482	-0.220695	0.457455	0.741976		Posterolateral_cortical_amygdaloid_area	0.242875	0.0112895	0.242409	0.0121886	0.192146	0.0382144	0.893656	0.977107
Posteromedial_cortical_amygdaloid_area	1.27606	0.082227	1.29553	0.0838132	-1.50307	-0.232335	0.430665	0.741976		Posteromedial_cortical_amygdaloid_area	0.294097	0.0126802	0.293485	0.0111725	0.20856	0.0547859	0.8629	0.973916
Perirhinal_cortex	2.33252	0.143052	2.38596	0.122535	-2.23992	-0.436152	0.180523	0.66383		Perirhinal_cortex	0.537406	0.0152167	0.540737	0.0153152	-0.616112	-0.217533	0.463192	0.76931
Parietal_cortex_posterior_area_rostral_part	0.106564	0.00868017	0.106336	0.00523341	0.214334	0.0435497	0.914613	0.940044		Parietal_cortex_posterior_area_rostral_part	0.02453	0.0010974	0.0240992	0.000590576	1.78786	0.729559	0.104415	0.41885
Rostral_amygdalopiriform_area	0.526076	0.0373351	0.538424	0.0414593	-2.2934	-0.297841	0.294282	0.664123		Rostral_amygdalopiriform_area	0.121256	0.00651004	0.121984	0.00706652	-0.597029	-0.103061	0.71796	0.929896
Primary_somatosensory_cortex	4.50305	0.229191	4.64338	0.166293	-3.0221	-0.843855	0.0218857	0.27023		Primary_somatosensory_cortex	1.03804	0.0294411	1.05303	0.029137	-1.42289	-0.51424	0.0897774	0.41885
Primary_somatosensory_cortex_barrel_field	9.81147	0.61495	9.89982	0.496557	-0.892417	-0.177921	0.594618	0.803997		Primary_somatosensory_cortex_barrel_field	2.2615	0.101605	2.2446	0.0880365	0.752687	0.191907	0.549811	0.7961
Primary_somatosensory_cortex_dysgranular_zone	0.41051	0.0266138	0.415159	0.0186464	-1.11978	-0.249318	0.496254	0.741976		Primary_somatosensory_cortex_dysgranular_zone	0.0945898	0.00375886	0.0941263	0.00293832	0.492407	0.157738	0.64359	0.861201
Primary_somatosensory_cortex_forelimb_region	3.72312	0.246456	3.75517	0.193593	-0.85356	-0.165567	0.626224	0.803997		Primary_somatosensory_cortex_forelimb_region	0.858034	0.0399152	0.851355	0.0334093	0.78444	0.199896	0.541516	0.784555
Primary_somatosensory_cortex_hindlimb_region	2.13868	0.161369	2.14396	0.118883	-0.245907	-0.0443473	0.900189	0.932654		Primary_somatosensory_cortex_hindlimb_region	0.492629	0.0245272	0.485882	0.0167262	1.38856	0.403363	0.281693	0.596457
Primary_somatosensory_cortex_jaw_region	0.57311	0.0302739	0.592694	0.026062	-3.3041	-0.751408	0.0232639	0.27023		Primary_somatosensory_cortex_jaw_region	0.132127	0.00454809	0.134404	0.00485333	-1.69445	-0.469247	0.107699	0.41885
Primary_somatosensory_cortex_shoulder_region	0.257965	0.0208848	0.256832	0.0137874	0.440878	0.0821272	0.829214	0.90212		Primary_somatosensory_cortex_shoulder_region	0.0594191	0.00338515	0.0582147	0.00210303	2.06895	0.572713	0.15431	0.440685
Primary_somatosensory_cortex_trunk_region	0.534093	0.0439901	0.534043	0.0258259	0.00938452	0.00194058	0.996262	0.995997		Primary_somatosensory_cortex_trunk_region	0.122961	0.00614745	0.121034	0.00284647	1.59213	0.676987	0.179444	0.514432
Primary_somatosensory_cortex_upper_lip_region	5.69037	0.305046	5.85783	0.218802	-2.85872	-0.765345	0.0379966	0.319799		Primary_somatosensory_cortex_upper_lip_region	1.31213	0.0543059	1.32844	0.0392724	-1.22767	-0.415276	0.249471	0.596457
Secondary_somatosensory_cortex	5.86917	0.350782	6.01219	0.268942	-2.37888	-0.531798	0.127877	0.574962		Secondary_somatosensory_cortex	1.3534	0.0670153	1.36322	0.0463711	-0.720426	-0.211791	0.566244	0.788667
Temporal_association_area	3.05086	0.196039	3.1099	0.185738	-1.89859	-0.317889	0.300112	0.66383		Temporal_association_area	0.703033	0.0266792	0.704782	0.0291053	-0.24809	-0.0600748	0.832789	0.967617
Primary_visual_cortex	2.25025	0.169842	2.25672	0.126239	-0.286378	-0.0511944	0.884225	0.932654		Primary_visual_cortex	0.518184	0.0210191	0.51139	0.0171031	1.32854	0.397241	0.235639	0.596457
Primary_visual_cortex_binocular_area	2.09508	0.159409	2.09916	0.12957	-0.194364	-0.0314888	0.924548	0.942593		Primary_visual_cortex_binocular_area	0.482451	0.0203735	0.475681	0.0203782	1.42337	0.332253	0.265911	0.596457
Primary_visual_cortex_monocular_area	1.64103	0.134385	1.63519	0.0944775	0.356767	0.0617483	0.865543	0.924237		Primary_visual_cortex_monocular_area	0.377744	0.0169866	0.370553	0.0139888	1.9407	0.514076	0.124215	0.41885
Secondary_visual_cortex_lateral_area	2.83356	0.205099	2.84791	0.170961	-0.503953	-0.0839499	0.797775	0.901696		Secondary_visual_cortex_lateral_area	0.652754	0.0284908	0.645434	0.0274723	1.13413	0.266452	0.379906	0.706395
Secondary_visual_cortex_mediolateral_area	0.812451	0.0657182	0.806637	0.0461781	0.720783	0.125906	0.73013	0.855537		Secondary_visual_cortex_mediolateral_area	0.187039	0.00869788	0.182766	0.00593594	2.33795	0.719852	0.0580534	0.329102
Secondary_visual_cortex_mediomedial_area	1.488	0.116719	1.47511	0.0943168	0.874316	0.136742	0.682212	0.83339		Secondary_visual_cortex_mediomedial_area	0.342566	0.0142912	0.334153	0.0125948	2.51774	0.667983	0.0398517	0.299454
Claustrum_ventral_part	0.509185	0.0314743	0.517671	0.0229887	-1.63916	-0.369113	0.302141	0.66383		Claustrum_ventral_part	0.117378	0.00526154	0.117425	0.00508091	-0.0394024	-0.00910626	0.975936	0.989597
Ventral_nucleus_of_the_endopiriform_claustrum	0.478895	0.0294093	0.487781	0.0305797	-1.82184	-0.290604	0.320619	0.685369		Ventral_nucleus_of_the_endopiriform_claustrum	0.110353	0.00391641	0.110514	0.00423422	-0.145741	-0.0380387	0.894074	0.973916
Ventral_intermediate_entorhinal_cortex	1.09769	0.0725692	1.12937	0.0687956	-2.80565	-0.460585	0.135744	0.588088		Ventral_intermediate_entorhinal_cortex	0.252961	0.0111602	0.255842	0.00797805	-1.12582	-0.361029	0.319481	0.693199
Ventral_orbital_cortex	1.51093	0.0991453	1.58486	0.0703836	-4.66478	-1.05039	0.0055597	0.27023		Ventral_orbital_cortex	0.348115	0.0131132	0.359326	0.0113463	-3.12005	-0.988093	0.00336405	0.14451
Ventral_tenia_tecta	0.12164	0.00826924	0.126738	0.00705978	-4.02301	-0.722218	0.0295733	0.27023		Ventral_tenia_tecta	0.0280289	0.00129289	0.0287219	0.0010241	-2.41293	-0.676728	0.0500229	0.329102
brainvolumes	434.131	25.0853	441.243	18.87	-1.61175	-0.37688	0.28316
